# Supplementary material for: Global marine protected areas do not secure the evolutionary history of tropical corals and fishes
Source: Nat Commun. 2016 Jan 12;7:10359. doi: 10.1038/ncomms10359 (PMC4729959; doi:10.1038/ncomms10359)
Supplement: Supplementary Data 1 — Fish species list with their characteristics. [file ncomms10359-s1.xlsx]

## Sheet: Fish_TL
Species	Branched	mean branch length	sd.length	Geographic range (km2)	proportion covered by MPA
Acantholabrus_palloni	NO	14.4049	3.47e-06	190875	0.024117
Achoerodus_gouldii	YES	14.4049	3.47e-06	50427	0.232459
Ammolabrus_dicrus	YES	18.1814	4.37e-06	2912.03	0.371909
Anampses_caeruleopunctatus	NO	12.1891	2.93e-06	3.69691e+06	0.0532259
Anampses_chrysocephalus	YES	4.52311	1.09e-06	12744.1	0.728744
Anampses_cuvier	YES	4.52311	1.09e-06	12039.4	0.781625
Anampses_elegans	YES	18.8227	4.53e-06	143531	0.294944
Anampses_femininus	YES	5.9203	3.85364	387186	0.166807
Anampses_geographicus	NO	3.66756	2.37974	2.70766e+06	0.0683803
Anampses_lennardi	YES	4.513	2.87851	623264	0.0434645
Anampses_lineatus	NO	4.24099	2.9236	1.64126e+06	0.0341267
Anampses_melanurus	YES	4.39151	3.1188	2.60589e+06	0.0494912
Anampses_meleagrides	NO	4.02552	2.76773	3.48013e+06	0.0552989
Anampses_neoguinaicus	NO	3.8695	2.77969	2.50253e+06	0.0660374
Anampses_twistii	NO	5.74804	3.83104	3.02513e+06	0.0580874
Anampses_viridis	YES	10.8988	6.2969	5342.01	0
Anchichoerops_natalensis	YES	4.47614	3.01617	56774.3	0.0348284
Austrolabrus_maculatus	NO	3.26827	2.54819	87582.2	0.211234
Bodianus_anthioides	NO	4.25493	3.47024	2.98884e+06	0.0577051
Bodianus_axillaris	YES	8.20649	5.0368	3.61629e+06	0.0542758
Bodianus_bilunulatus	YES	4.68371	3.66478	2.66751e+06	0.0479474
Bodianus_bimaculatus	YES	4.75682	3.57582	1.58571e+06	0.0688487
Bodianus_busellatus	YES	8.01374	6.5623	1419.51	0.0119478
Bodianus_diana	YES	3.2611	2.13838	3.30232e+06	0.0516927
Bodianus_dictynna	YES	3.68598	2.80075	2.44462e+06	0.0654376
Bodianus_frenchii	YES	5.48987	4.65993	65910.9	0.217099
Bodianus_insularis	YES	3.22323	1.80462	134.06	0.0248396
Bodianus_izuensis	YES	7.7273	7.49494	782544	0.096853
Bodianus_leucosticticus	YES	5.35634	3.14689	537078	0.0344026
Bodianus_loxozonus	YES	2.81716	2.81471	2.70602e+06	0.0617358
Bodianus_macrognathos	YES	1.86702	1.77643	537104	0.00947172
Bodianus_macrourus	YES	2.25675	2.19489	99385.9	0.00702866
Bodianus_masudai	YES	3.4215	3.01045	145665	0.0770128
Bodianus_mesothorax	NO	3.07967	3.16671	2.74478e+06	0.0618218
Bodianus_neilli	YES	2.62765	2.41301	250825	0.0226156
Bodianus_neopercularis	YES	1.9616	2.13672	518421	0.0435813
Bodianus_opercularis	YES	2.03826	1.93134	363778	0.0160548
Bodianus_oxycephalus	NO	3.53939	3.33314	355974	0.0771437
Bodianus_paraleucosticticus	YES	15.9073	4.51771	485631	0.0452522
Bodianus_perditio	NO	6.909	5.94567	859546	0.0943788
Bodianus_prognathus	YES	5.32298	4.42318	1619.61	0.183507
Bodianus_pulchellus	NO	8.04758	5.78303	891492	0.0812634
Bodianus_rubrisos	YES	4.44535	3.76653	337489	0.0615658
Bodianus_rufus	NO	3.45744	2.6686	802725	0.0899208
Bodianus_sanguineus	YES	4.31809	2.73204	11855.1	0.782586
Bodianus_scrofa	NO	7.41583	5.52696	16543	0.00711119
Bodianus_sepiacaudus	YES	5.47357	3.2724	308129	0.0572079
Bodianus_solatus	YES	6.66273	3.65861	72098.3	0.220718
Bodianus_speciosus	NO	7.43802	4.93424	210453	0.0324379
Bodianus_tanyokidus	NO	4.65158	3.22459	561872	0.0400762
Bodianus_trilineatus	YES	4.41154	3.3053	342388	0.0207631
Bodianus_unimaculatus	NO	3.55116	2.76615	143662	0.2947
Bodianus_vulpinus	YES	4.13273	3.83063	74039.1	0.214934
Centrolabrus_trutta	NO	4.42659	2.90118	16543	0.00711119
Cheilinus_abudjubbe	YES	4.94501	2.98605	140444	0.0202848
Cheilinus_chlorourus	NO	2.81004	2.7984	3.412e+06	0.0533021
Cheilinus_fasciatus	NO	2.75669	2.77034	3.55032e+06	0.0519093
Cheilinus_lunulatus	YES	3.76626	3.25507	540522	0.00764427
Cheilinus_oxycephalus	NO	1.52754	1.78883	3.10937e+06	0.0563214
Cheilinus_trilobatus	NO	2.48761	2.74684	3.61362e+06	0.0482784
Cheilinus_undulatus	NO	1.90086	1.71897	3.3362e+06	0.0504284
Cheilio_inermis	NO	2.66449	2.13801	3.45961e+06	0.0557294
Choerodon_anchorago	NO	2.63002	1.44285	2.8347e+06	0.055909
Choerodon_azurio	NO	2.7841	1.47502	173069	0.0871225
Choerodon_balerensis	YES	4.3408	1.90822	163009	0.0751882
Choerodon_cauteroma	YES	4.89195	2.12096	72098.3	0.220718
Choerodon_cephalotes	NO	3.92855	2.32174	2.09394e+06	0.0708816
Choerodon_cyanodus	YES	3.29276	2.87338	815405	0.0989906
Choerodon_fasciatus	NO	3.3185	3.87748	928436	0.0966985
Choerodon_frenatus	YES	3.71065	3.54557	483839	0.125959
Choerodon_gomoni	YES	4.94478	5.2666	184060	0.106934
Choerodon_gymnogenys	YES	4.26834	3.92059	169344	0.0246369
Choerodon_jordani	YES	5.51847	3.79986	1.43221e+06	0.0892898
Choerodon_margaritiferus	YES	5.63845	2.64033	196067	0.0653006
Choerodon_melanostigma	YES	2.46484	2.52327	163009	0.0751882
Choerodon_monostigma	YES	2.84484	2.86117	806339	0.079592
Choerodon_oligacanthus	NO	3.90473	3.40676	1.42738e+06	0.0540984
Choerodon_paynei	YES	3.52306	2.75295	72098.3	0.220718
Choerodon_robustus	YES	4.76811	2.73267	2.16209e+06	0.0439305
Choerodon_rubescens	NO	6.87079	3.98248	72098.3	0.220718
Choerodon_schoenleinii	NO	5.78441	3.16931	2743398	0.057743
Choerodon_sugillatum	YES	4.96587	1.85587	524645	0.124733
Choerodon_venustus	NO	3.942	2.99021	298726	0.204647
Choerodon_vitta	YES	4.79116	4.09481	788594	0.0776175
Choerodon_zamboangae	YES	5.08482	3.72264	1.04074e+06	0.0606851
Choerodon_zosterophorus	YES	10.379	6.97338	1.56286e+06	0.0450248
Cirrhilabrus_adornatus	YES	10.6578	6.78094	698797	0.0689146
Cirrhilabrus_aurantidorsalis	YES	8.84057	7.12345	148386	0.10783
Cirrhilabrus_balteatus	YES	4.62546	2.66798	50963.5	0.0315241
Cirrhilabrus_bathyphilus	YES	5.18257	2.55715	321369	0.183881
Cirrhilabrus_beauperryi	YES	4.13613	2.2468	512687	0.0428695
Cirrhilabrus_blatteus	YES	3.45692	1.92984	126378	0.0220451
Cirrhilabrus_brunneus	YES	3.13529	1.28421	733022	0.032151
Cirrhilabrus_claire	YES	2.87996	1.04715	574.49	0.151282
Cirrhilabrus_condei	YES	3.23174	1.34276	1.81939e+06	0.059524
Cirrhilabrus_cyanopleura	NO	4.09797	1.53561	2.42863e+06	0.0626992
Cirrhilabrus_earlei	YES	3.12011	1.47021	33365.4	0.0211165
Cirrhilabrus_exquisitus	NO	3.63253	1.45625	2.90812e+06	0.058861
Cirrhilabrus_filamentosus	YES	4.80012	1.70575	187898	0.0633045
Cirrhilabrus_flavidorsalis	NO	2.49848	2.33823	690839	0.0530376
Cirrhilabrus_joanallenae	YES	1.91045	1.40139	833236	0.0578214
Cirrhilabrus_johnsoni	YES	3.95091	1.99959	33121.3	0.0211281
Cirrhilabrus_jordani	YES	3.42878	2.5333	12039.4	0.781625
Cirrhilabrus_katherinae	YES	2.45254	1.89556	76460.9	0.140276
Cirrhilabrus_katoi	YES	5.27864	2.63295	27841.8	0.360595
Cirrhilabrus_laboutei	YES	5.46818	2.59602	333567	0.18339
Cirrhilabrus_lanceolatus	YES	1.63216	2.24935	61154.1	0.17272
Cirrhilabrus_lineatus	YES	2.06224	2.64846	316301	0.186827
Cirrhilabrus_lubbocki	NO	2.76597	2.59754	1.05173e+06	0.051123
Cirrhilabrus_lunatus	YES	3.26403	2.14302	343879	0.0777715
Cirrhilabrus_luteovittatus	YES	6.33904	1.77656	37467.1	0.0799635
Cirrhilabrus_marjorie	YES	5.48706	3.15862	22083.7	0.0544421
Cirrhilabrus_melanomarginatus	YES	4.76757	3.29628	851371	0.0431462
Cirrhilabrus_morrisoni	YES	6.18356	2.81991	15383.7	0.145058
Cirrhilabrus_naokoae	YES	8.04791	5.92038	1.11e+06	0.0544095
Cirrhilabrus_punctatus	YES	9.25983	6.08946	828545	0.0821334
Cirrhilabrus_pylei	YES	9.51779	5.29801	1.11256e+06	0.0511645
Cirrhilabrus_randalli	YES	13.6141	9.55167	457704	0.105822
Cirrhilabrus_rhomboidalis	YES	13.4474	9.73261	55685.7	0.0344153
Cirrhilabrus_roseafascia	YES	13.0655	8.75836	227543	0.0655368
Cirrhilabrus_rubrimarginatus	NO	4.64545	2.8883	1.29269e+06	0.0548009
Cirrhilabrus_rubripinnis	YES	3.90076	2.61154	960512	0.0392874
Cirrhilabrus_rubrisquamis	YES	3.63752	2.63876	123091	0.00821497
Cirrhilabrus_rubriventralis	NO	3.15211	2.69032	1.74516e+06	0.040223
Cirrhilabrus_sanguineus	YES	3.15452	2.57458	5342.01	0
Cirrhilabrus_scottorum	NO	3.02438	2.37775	386584	0.164385
Cirrhilabrus_solorensis	YES	3.96405	3.17916	922467	0.0564678
Cirrhilabrus_temminckii	YES	6.18413	3.16602	1.66335e+06	0.0625391
Cirrhilabrus_tonozukai	YES	4.48665	3.78297	531498	0.0573156
Cirrhilabrus_walindi	YES	3.82992	2.5705	505470	0.0434816
Cirrhilabrus_walshi	YES	4.38549	2.56273	889	0.0107424
Clepticus_africanus	YES	4.5857	3.41077	46416.7	0.000111382
Clepticus_brasiliensis	YES	4.04606	2.87129	255336	0.135598
Clepticus_parrae	NO	4.20042	2.66599	589743	0.0641254
Conniella_apterygia	YES	5.33853	4.76498	15383.7	0.145058
Coris_atlantica	NO	3.61297	3.40785	176522	0.0254115
Coris_auricularis	YES	4.04557	2.89162	72098.3	0.220718
Coris_aurilineata	NO	3.76602	3.31831	298726	0.204647
Coris_aygula	NO	3.59613	3.41421	3.60771e+06	0.0546607
Coris_ballieui	YES	4.76824	3.3147	12039.4	0.781625
Coris_batuensis	NO	3.05589	2.5353	2.81577e+06	0.0591028
Coris_bulbifrons	YES	3.24576	3.6822	143431	0.294858
Coris_centralis	YES	6.86048	4.33927	1619.61	0.183507
Coris_cuvieri	YES	4.49726	3.01502	1.54372e+06	0.0376071
Coris_debueni	YES	2.69134	2.30756	39.79	0.0947474
Coris_dorsomacula	NO	3.21151	2.91746	2.48528e+06	0.0590506
Coris_flavovittata	NO	3.8978	3.8929	11855.1	0.782586
Coris_formosa	NO	2.25853	2.07182	773119	0.0114512
Coris_gaimard	NO	3.26732	2.57145	2.89756e+06	0.0644282
Coris_hewetti	YES	4.57574	2.78024	811.2	0.0209073
Coris_julis	NO	3.35061	2.46497	178389	0.0388988
Coris_marquesensis	YES	3.06347	2.12225	811.2	0.0209073
Coris_musume	YES	4.67749	2.8246	59043.4	0.179739
Coris_nigrotaenia	YES	4.32311	3.38427	65882.1	0.00360234
Coris_picta	NO	2.89496	2.5858	243111	0.179316
Coris_pictoides	NO	3.20365	2.5848	2.27806e+06	0.0670696
Coris_roseoviridis	YES	3.5465	2.58496	18585.2	0.0076771
Coris_sandeyeri	YES	4.7007	3.1594	176537	0.242897
Coris_variegata	YES	6.34816	5.33427	158841	0.0207256
Cymolutes_lecluse	YES	5.53961	3.17336	148793	0.0907345
Cymolutes_praetextatus	NO	4.74628	2.09739	2.82446e+06	0.0518531
Cymolutes_torquatus	NO	4.32419	2.33134	2.5513e+06	0.065291
Decodon_grandisquamis	YES	3.64214	2.11518	53678.7	0.0275335
Decodon_melasma	YES	4.68169	3.65894	128788	0.0420612
Decodon_pacificus	YES	4.15454	2.6521	126191	0.112369
Decodon_puellaris	YES	5.19201	3.20969	472190	0.0583668
Diproctacanthus_xanthurus	NO	5.31844	3.71404	2.57929e+06	0.0612127
Doratonotus_megalepis	YES	4.21702	2.76343	724163	0.0582744
Dotalabrus_alleni	YES	5.73842	2.96015	50427	0.232459
Dotalabrus_aurantiacus	YES	6.16113	4.6756	50427	0.232459
Epibulus_brevis	YES	5.41961	4.57743	1.94368e+06	0.0536569
Epibulus_insidiator	NO	5.95369	3.94463	3.60374e+06	0.0564249
Eupetrichthys_angustipes	NO	3.55638	3.16606	65910.9	0.217099
Gomphosus_caeruleus	NO	5.27174	4.74702	2.47448e+06	0.0377927
Gomphosus_varius	NO	8.53558	3.95919	2.99063e+06	0.0665954
Haletta_semifasciata	NO	4.85555	4.02605	65910.9	0.217099
Halichoeres_adustus	YES	4.14836	3.2847	59146.4	0.0658162
Halichoeres_argus	NO	5.61528	2.25215	2.72503e+06	0.0605583
Halichoeres_bathyphilus	NO	8.4221	2.82973	394187	0.0664766
Halichoeres_bicolor	YES	4.58861	2.88123	1.7356e+06	0.0492221
Halichoeres_binotopsis	NO	4.01764	2.4325	2.10709e+06	0.0532561
Halichoeres_biocellatus	NO	5.53821	2.09766	2.39347e+06	0.0691241
Halichoeres_bivittatus	NO	4.97434	2.85832	824812	0.085779
Halichoeres_bleekeri	YES	4.7136	2.34584	283482	0.0830956
Halichoeres_brasiliensis	NO	5.3134	2.74745	255084	0.135121
Halichoeres_brownfieldi	NO	4.92387	3.41481	72098.3	0.220718
Halichoeres_caudalis	YES	5.47267	3.63934	471208	0.0581986
Halichoeres_chierchiae	YES	6.24211	4.66732	128788	0.0420612
Halichoeres_chlorocephalus	YES	4.64735	2.41828	914830	0.0605854
Halichoeres_chloropterus	NO	6.61357	3.26072	2.50232e+06	0.0606017
Halichoeres_chrysus	NO	9.78362	6.62112	2.50204e+06	0.0668827
Halichoeres_claudia	YES	5.57808	3.22923	2.42023e+06	0.0485885
Halichoeres_cosmetus	YES	4.86879	2.6704	1.12982e+06	0.0479136
Halichoeres_cyanocephalus	NO	4.60457	2.76275	546410	0.0684873
Halichoeres_dimidiatus	YES	5.92407	3.30402	255257	0.13564
Halichoeres_discolor	YES	7.04484	3.60364	22022.2	0.0784259
Halichoeres_dispilus	NO	6.28375	4.12258	142283	0.0414556
Halichoeres_garnoti	NO	6.0043	4.27904	589743	0.0641254
Halichoeres_hartzfeldii	NO	8.83028	7.09444	2.0702e+06	0.063888
Halichoeres_hortulanus	NO	4.85305	2.73979	3.56417e+06	0.0517793
Halichoeres_insularis	YES	5.15433	2.55565	6205.44	0.11005
Halichoeres_iridis	YES	6.48187	4.40547	599325	0.0138285
Halichoeres_kallochroma	YES	6.29617	3.38241	847142	0.0575056
Halichoeres_lapillus	NO	6.7453	4.57316	274435	0.0164207
Halichoeres_leptotaenia	YES	5.15324	2.8848	330909	0.0085299
Halichoeres_leucoxanthus	NO	6.27424	2.99309	1.2274e+06	0.0429142
Halichoeres_leucurus	NO	4.84561	2.98277	2.6711e+06	0.0463459
Halichoeres_maculipinna	NO	6.14905	4.54856	589743	0.0641254
Halichoeres_malpelo	YES	5.51917	3.52531	3598.02	0.000544744
Halichoeres_margaritaceus	NO	4.35885	2.56428	3.05706e+06	0.0586053
Halichoeres_marginatus	NO	5.29092	3.66908	3.63983e+06	0.050754
Halichoeres_melanochir	YES	4.88156	3.04689	2.27223e+06	0.0495989
Halichoeres_melanotis	YES	5.44912	3.45157	128788	0.0420612
Halichoeres_melanurus	NO	4.50997	3.03164	2.57796e+06	0.0611885
Halichoeres_melas	YES	5.00514	2.76499	65882.1	0.00360234
Halichoeres_melasmapomus	NO	6.30069	2.92312	1.51096e+06	0.0688219
Halichoeres_miniatus	NO	6.68653	3.18368	2.4224e+06	0.062997
Halichoeres_nebulosus	NO	4.09971	2.99617	3.66209e+06	0.0532742
Halichoeres_nicholsi	NO	4.68159	3.43079	128916	0.0427759
Halichoeres_nigrescens	NO	4.93243	4.18584	3.22285e+06	0.0496814
Halichoeres_notospilus	NO	2.43091	2.84033	142411	0.0421031
Halichoeres_orientalis	YES	2.22196	2.17781	163234	0.0700311
Halichoeres_ornatissimus	NO	2.0603	0.85705	2.49414e+06	0.0662162
Halichoeres_pallidus	YES	4.11644	2.81672	709539	0.0553234
Halichoeres_papilionaceus	NO	4.66897	3.05634	1.49498e+06	0.0367988
Halichoeres_pardaleocephalus	YES	3.93753	3.047	1.12037e+06	0.0442866
Halichoeres_pelicieri	YES	6.09612	3.1602	34242.8	0.0407391
Halichoeres_penrosei	YES	9.21442	5.15155	255084	0.135121
Halichoeres_pictus	NO	4.80647	3.81882	547392	0.0686138
Halichoeres_podostigma	NO	4.97209	3.82071	1.53807e+06	0.0440545
Halichoeres_poeyi	NO	13.3002	7.47722	801494	0.0896941
Halichoeres_prosopeion	NO	5.45495	2.20736	2.64844e+06	0.05992
Halichoeres_purpurescens	YES	7.43202	4.97647	887899	0.062322
Halichoeres_radiatus	NO	6.20877	6.10488	589994	0.0643621
Halichoeres_richmondi	NO	3.46926	2.92823	2.14216e+06	0.0521821
Halichoeres_rubricephalus	YES	5.68895	5.44733	210240	0.123145
Halichoeres_salmofasciatus	YES	3.97557	3.50646	1991.36	0.11581
Halichoeres_sazimai	NO	5.00365	4.80985	91407.9	0.0446459
Halichoeres_scapularis	NO	4.24985	4.08235	3.27343e+06	0.0526756
Halichoeres_semicinctus	NO	5.28438	4.07178	39619.5	0.0270294
Halichoeres_signifer	YES	7.92148	4.64084	65882.1	0.00360234
Halichoeres_socialis	NO	5.40896	2.76913	21809	0.19944
Halichoeres_solorensis	NO	4.49149	2.29828	1.55207e+06	0.0450949
Halichoeres_stigmaticus	YES	5.56072	3.89447	209763	0.00206714
Halichoeres_tenuispinis	NO	3.97549	2.57076	255640	0.0528731
Halichoeres_timorensis	YES	3.37745	2.72443	1.95765e+06	0.0531121
Halichoeres_trimaculatus	NO	4.06943	3.57241	2.59867e+06	0.0626906
Halichoeres_trispilus	YES	4.38231	3.3438	1.40062e+06	0.0468805
Halichoeres_vrolikii	YES	6.23111	5.14366	880827	0.0576248
Halichoeres_zeylonicus	YES	5.4405	3.08828	2.62599e+06	0.0376082
Hemigymnus_fasciatus	NO	3.84776	2.61085	3.69298e+06	0.0532192
Hemigymnus_melapterus	NO	6.19848	4.45408	3.6334e+06	0.0506409
Hologymnosus_annulatus	NO	4.18644	2.16655	3.23704e+06	0.055315
Hologymnosus_doliatus	NO	3.37273	2.08246	3.23527e+06	0.0561514
Hologymnosus_longipes	YES	4.21102	4.192	323433	0.184809
Hologymnosus_rhodonotus	YES	3.05375	3.59039	725596	0.0651136
Iniistius_aneitensis	NO	3.26789	3.37015	2.6756e+06	0.0640696
Iniistius_auropunctatus	YES	4.27586	3.15101	15063.4	0.0541709
Iniistius_baldwini	YES	3.9814	2.54657	1.62545e+06	0.0426692
Iniistius_celebicus	YES	9.73662	4.80279	2.23044e+06	0.0437082
Iniistius_griffithsi	YES	33.0431	9.43294	98116.7	0.00711959
Iniistius_pavo	YES	12.0777	13.8411	3.68292e+06	0.0538391
Iniistius_trivittatus	YES	4.99616	1.03712	522208	0.013189
Iniistius_umbrilatus	YES	4.8917	3.93506	11855.1	0.782586
Labrichthys_unilineatus	NO	3.1511	2.62259	3.2606e+06	0.0586598
Labroides_bicolor	NO	3.95819	2.64735	3.49568e+06	0.0556478
Labroides_dimidiatus	NO	4.38526	3.03253	3.60848e+06	0.0544196
Labroides_pectoralis	YES	3.96395	3.04783	2.46615e+06	0.0671466
Labroides_phthirophagus	YES	2.99867	2.28574	12039.4	0.781625
Labroides_rubrolabiatus	NO	3.74657	3.17751	129139	0.0335891
Labropsis_alleni	YES	3.70466	2.77047	1.6186e+06	0.0431237
Labropsis_australis	NO	3.33682	2.74547	824584	0.0839967
Labropsis_manabei	YES	3.915	2.79609	2.01258e+06	0.0569677
Labropsis_micronesica	YES	6.53641	4.81303	33642.2	0.0212516
Labropsis_polynesica	YES	5.27278	3.83046	17047.7	0.00651878
Labropsis_xanthonota	YES	3.12665	2.27305	2.84723e+06	0.0598827
Labrus_bergylta	NO	3.57046	2.68748	14352.9	0.00819625
Labrus_mixtus	NO	3.66916	2.98699	126383	0.0549056
Lachnolaimus_maximus	NO	3.77283	3.07869	589743	0.0641254
Lappanella_fasciata	NO	3.64849	2.85146	14352.9	0.00819625
Larabicus_quadrilineatus	NO	3.45557	2.29017	354798	0.00983848
Leptojulis_chrysotaenia	YES	3.07146	2.55395	1.08319e+06	0.0556103
Leptojulis_cyanopleura	NO	2.76251	2.52237	2.84353e+06	0.0559822
Leptojulis_lambdastigma	YES	3.55175	2.56595	255640	0.0528731
Leptojulis_polylepis	YES	3.01205	2.46688	726734	0.0547729
Macropharyngodon_choati	NO	3.2471	3.11066	332639	0.186589
Macropharyngodon_cyanoguttatus	NO	3.15391	2.48865	154891	0.0172761
Macropharyngodon_geoffroy	NO	3.30492	2.83088	56501.1	0.195177
Macropharyngodon_kuiteri	NO	3.44334	2.28562	372884	0.173195
Macropharyngodon_meleagris	NO	3.61258	2.68392	2.78706e+06	0.061799
Macropharyngodon_moyeri	YES	4.26354	3.22129	120473	0.0937949
Macropharyngodon_negrosensis	NO	3.65767	3.15069	2.55e+06	0.0677802
Macropharyngodon_ornatus	NO	7.07765	10.8334	2.13735e+06	0.051364
Macropharyngodon_vivienae	YES	36.1218	15.6045	149348	0.0178574
Minilabrus_striatus	YES	13.8977	9.27287	126378	0.0220451
Notolabrus_celidotus	YES	7.13636	6.42002	114026	0.0391651
Notolabrus_fucicola	NO	5.46653	3.98143	129868	0.0561204
Notolabrus_gymnogenis	NO	7.19683	6.03745	142073	0.296613
Notolabrus_inscriptus	YES	6.5052	6.28701	143479	0.295049
Notolabrus_parilus	NO	4.80494	4.40881	164672	0.100825
Novaculichthys_taeniourus	NO	7.0569	6.46397	3.75229e+06	0.0527392
Odax_acroptilus	NO	9.60929	8.88019	65910.9	0.217099
Odax_cyanomelas	NO	7.43517	5.37919	65910.9	0.217099
Ophthalmolepis_lineolata	NO	6.36487	4.01869	65910.9	0.217099
Oxycheilinus_arenatus	YES	5.48604	4.13211	2.23752e+06	0.0534379
Oxycheilinus_celebicus	NO	5.47663	4.55923	2.21936e+06	0.0562016
Oxycheilinus_digramma	NO	5.29853	4.17152	3.49799e+06	0.0483705
Oxycheilinus_lineatus	YES	4.4157	3.38654	22961.5	0.0609476
Oxycheilinus_mentalis	YES	4.77221	4.30978	267604	0.0149209
Oxycheilinus_nigromarginatus	YES	4.5964	3.83659	215513	0.209351
Oxycheilinus_orientalis	YES	4.63709	3.67502	2.42319e+06	0.0568074
Oxycheilinus_unifasciatus	NO	5.38647	4.57318	2.7725e+06	0.0662783
Paracheilinus_angulatus	YES	5.03936	4.10771	1.24386e+06	0.0505091
Paracheilinus_attenuatus	YES	4.54942	3.9229	58713.9	0.0411562
Paracheilinus_bellae	YES	4.99439	4.24695	33365.4	0.0211165
Paracheilinus_carpenteri	NO	4.93301	3.91137	1.81108e+06	0.0526729
Paracheilinus_cyaneus	YES	4.66428	4.21738	1.5281e+06	0.0488447
Paracheilinus_filamentosus	YES	4.18789	4.229	2.26755e+06	0.064988
Paracheilinus_flavianalis	YES	5.56854	5.08483	1.04058e+06	0.0553442
Paracheilinus_hemitaeniatus	YES	5.11555	3.66313	149348	0.0178574
Paracheilinus_lineopunctatus	YES	4.05077	3.85607	193991	0.0655256
Paracheilinus_mccoskeri	NO	4.21717	4.08058	1.81488e+06	0.0461203
Paracheilinus_nursalim	YES	5.00962	4.23637	57635.2	0.169332
Paracheilinus_octotaenia	YES	4.06239	3.286	140444	0.0202848
Paracheilinus_piscilineatus	YES	3.73274	3.04996	5342.01	0
Paracheilinus_rubricaudalis	YES	4.31168	3.68465	48221.9	0.0632769
Paracheilinus_togeanensis	YES	4.08492	3.70079	529168	0.0574397
Paracheilinus_walton	YES	3.68336	3.40758	30656.3	0.215285
Parajulis_poecilepterus	YES	4.20969	3.49726	355831	0.0771747
Pictilabrus_brauni	YES	4.8029	4.06127	50427	0.232459
Pictilabrus_laticlavius	NO	4.08623	3.89257	65910.9	0.217099
Polylepion_cruentum	YES	3.73493	3.59912	47230.2	0.0171092
Polylepion_russelli	YES	4.0619	3.65993	84830.3	0.0934553
Pseudocheilinops_ataenia	YES	4.49186	4.07899	930213	0.0619824
Pseudocheilinus_citrinus	YES	5.06779	4.90345	16373.2	0.00530805
Pseudocheilinus_dispilus	YES	3.9842	3.38944	123628	0.00565041
Pseudocheilinus_evanidus	NO	4.12949	3.7389	3.24148e+06	0.0591832
Pseudocheilinus_hexataenia	NO	4.49212	4.33486	3.63701e+06	0.0506045
Pseudocheilinus_ocellatus	YES	3.88093	3.66337	956308	0.0727747
Pseudocheilinus_octotaenia	NO	5.74718	4.43103	2.98418e+06	0.0575854
Pseudocheilinus_tetrataenia	NO	15.2099	10.514	188056	0.0793564
Pseudocoris_aurantiofasciata	YES	13.0146	7.73777	895250	0.0620963
Pseudocoris_bleekeri	YES	7.24756	5.86779	954317	0.0520108
Pseudocoris_heteroptera	NO	6.90153	5.73139	1.99568e+06	0.0454757
Pseudocoris_ocellata	YES	10.8663	7.7644	120473	0.0937949
Pseudocoris_yamashiroi	NO	8.54864	6.75496	2.70701e+06	0.0628971
Pseudodax_moluccanus	NO	7.14927	6.2418	3.21213e+06	0.0544511
Pseudojuloides_argyreogaster	YES	16.2035	10.2007	65413.7	0.0247329
Pseudojuloides_atavai	NO	2.51382	1.15978	196772	0.0534066
Pseudojuloides_cerasinus	NO	1.74222	1.10514	2694923	0.0575337
Pseudojuloides_elongatus	YES	1.3009	0.943204	89298.1	0.2115
Pseudojuloides_erythrops	YES	1.30394	1.00657	59296.2	0.00310037
Pseudojuloides_kaleidos	YES	1.38489	1.07675	1.13471e+06	0.0644359
Pseudojuloides_mesostigma	YES	1.24232	0.922762	857149	0.0595745
Pseudojuloides_pyrius	YES	1.26737	0.872768	811.2	0.0209073
Pseudojuloides_severnsi	YES	1.29913	0.970655	525279	0.0869427
Pseudojuloides_xanthomos	YES	1.24552	0.92952	5342.01	0
Pseudolabrus_biserialis	NO	1.26259	0.98357	50427	0.232459
Pseudolabrus_eoethinus	NO	1.29637	1.01313	173069	0.0871225
Pseudolabrus_fuentesi	NO	1.24884	0.938397	2492.71	0.00151241
Pseudolabrus_gayi	NO	1.32858	0.964405	128.32	0
Pseudolabrus_guentheri	NO	1.49203	1.03796	298726	0.204647
Pseudolabrus_japonicus	YES	1.54052	0.995621	120693	0.0946
Pseudolabrus_luculentus	YES	2.25391	1.20323	143479	0.295049
Pseudolabrus_semifasciatus	YES	5.72316	3.46223	39.79	0.0947474
Pseudolabrus_sieboldi	NO	3.82099	2.6177	116366	0.0907592
Pseudolabrus_torotai	YES	6.45479	2.97282	954.24	0.0177733
Pteragogus_aurigarius	YES	53.0682	1.28e-05	120473	0.0937949
Pteragogus_cryptus	NO	13.4372	9.58434	2.72988e+06	0.0584146
Pteragogus_guttatus	YES	10.3459	6.09868	1.91142e+06	0.0478554
Semicossyphus_darwini	YES	24.2293	7.74619	39269.1	0.0569715
Semicossyphus_pulcher	NO	17.9018	4.31e-06	39619.5	0.0270294
Semicossyphus_reticulatus	YES	14.5914	3.51e-06	173069	0.0871225
Siphonognathus_argyrophanes	NO	6.24901	3.46438	50427	0.232459
Siphonognathus_attenuatus	YES	4.06948	2.8936	50427	0.232459
Siphonognathus_beddomei	YES	2.52378	2.03078	50427	0.232459
Siphonognathus_caninis	YES	2.36135	1.87951	50427	0.232459
Siphonognathus_radiatus	YES	3.82493	2.79301	50427	0.232459
Stethojulis_albovittata	NO	5.72166	3.53034	1.54372e+06	0.0376071
Stethojulis_balteata	NO	11.4096	6.37863	65718	0.165681
Stethojulis_bandanensis	NO	7.63389	5.20484	3.09601e+06	0.0622561
Stethojulis_interrupta	YES	9.22183	6.41091	3.50489e+06	0.0523804
Stethojulis_maculata	YES	7.40587	5.04801	81988.8	0.144101
Stethojulis_marquesensis	YES	5.91222	4.00048	811.2	0.0209073
Stethojulis_notialis	YES	7.7355	4.87293	66524.3	0.0461681
Stethojulis_strigiventer	YES	9.02685	6.20406	3.31826e+06	0.0581816
Stethojulis_terina	YES	6.97408	4.49493	173069	0.0871225
Stethojulis_trilineata	NO	7.3264	5.14164	2.97379e+06	0.0576865
Suezichthys_arquatus	YES	7.01526	5.72171	333762	0.18644
Suezichthys_aylingi	YES	5.95422	4.70657	142984	0.295017
Suezichthys_bifurcatus	YES	6.9942	5.26461	50427	0.232459
Suezichthys_caudavittatus	YES	6.96471	5.50206	354798	0.00983848
Suezichthys_cyanolaemus	YES	6.50107	5.22913	72098.3	0.220718
Suezichthys_devisi	YES	5.93316	5.22246	332280	0.186082
Suezichthys_gracilis	NO	5.8219	5.03002	1.63322e+06	0.0701714
Suezichthys_soelae	YES	7.2755	5.69828	56161.1	0.0952017
Symphodus_mediterraneus	NO	7.81346	6.24752	14352.9	0.00819625
Symphodus_melanocercus	NO	6.84187	5.49449	24225.5	0
Terelabrus_rubrovittatus	YES	11.2003	6.57411	806979	0.0539969
Thalassoma_amblycephalum	NO	5.93551	4.17268	3.14072e+06	0.0609601
Thalassoma_ascensionis	NO	5.81962	4.42178	44.6	0
Thalassoma_ballieui	NO	9.74632	5.15459	12613.9	0.752916
Thalassoma_bifasciatum	NO	6.71737	3.34815	547392	0.0686138
Thalassoma_cupido	NO	8.87942	5.51049	120693	0.0946
Thalassoma_duperrey	NO	6.32924	7.52551	12039.4	0.781625
Thalassoma_genivittatum	NO	3.43112	3.53363	189084	0.0151218
Thalassoma_grammaticum	NO	4.74695	5.27069	128916	0.0427759
Thalassoma_hardwicke	NO	4.25152	2.73427	3.35894e+06	0.0574404
Thalassoma_hebraicum	NO	3.9283	3.31258	386282	0.0141874
Thalassoma_heiseri	YES	3.21265	3.50519	14262.4	0
Thalassoma_jansenii	NO	3.28198	3.57281	2.78159e+06	0.0608959
Thalassoma_loxum	NO	3.80103	3.46193	74169.9	0.00319982
Thalassoma_lucasanum	NO	3.27768	3.54377	128916	0.0427759
Thalassoma_lunare	NO	2.63651	2.54881	3.69503e+06	0.0532518
Thalassoma_lutescens	NO	3.40397	3.64455	3.23823e+06	0.0604396
Thalassoma_newtoni	NO	2.71873	2.40829	46416.7	0.000111382
Thalassoma_nigrofasciatum	YES	2.20199	2.92633	813963	0.0836075
Thalassoma_noronhanum	NO	3.20935	3.79987	255336	0.135598
Thalassoma_pavo	NO	3.40144	3.34257	16543	0.00711119
Thalassoma_purpureum	NO	2.83881	2.28154	3.36519e+06	0.0614168
Thalassoma_quinquevittatum	NO	2.74526	2.59486	3.32206e+06	0.0575845
Thalassoma_robertsoni	NO	3.17962	4.00245	9.35	0
Thalassoma_rueppellii	NO	2.63678	1.86053	126378	0.0220451
Thalassoma_sanctaehelenae	NO	2.72172	2.11532	86.57	0.038466
Thalassoma_septemfasciata	NO	2.4103	1.86217	72098.3	0.220718
Thalassoma_trilobatum	NO	2.88773	2.4412	2.93815e+06	0.0607422
Thalassoma_virens	NO	2.45168	2.71102	127.51	0.764646
Wetmorella_albofasciata	YES	1.81222	1.65564	2.63234e+06	0.0613131
Wetmorella_nigropinnata	NO	2.00342	1.67828	2.98199e+06	0.0587782
Wetmorella_tanakai	YES	7.82119	5.39165	310343	0.0815639
Xenojulis_margaritaceus	YES	6.65597	4.73119	1.02473e+06	0.0590759
Xiphocheilus_typus	NO	4.60136	3.6211	2.74062e+06	0.0508634
Xyrichtys_bimaculatus	YES	3.41293	3.35968	1.46566e+06	0.0402966
Xyrichtys_blanchardi	YES	3.96412	3.52288	131.17	0.0253869
Xyrichtys_geisha	YES	3.90281	4.88026	31425.6	0.0149359
Xyrichtys_incandescens	YES	2.6344	2.80076	163849	0.186404
Xyrichtys_jacksonensis	YES	2.2877	1.76201	627130	0.1021
Xyrichtys_javanicus	YES	2.41158	2.45979	1.0072e+06	0.0531604
Xyrichtys_koteamea	YES	2.23657	2.32364	34.97	0.0534744
Xyrichtys_martinicensis	NO	2.10356	2.22072	802400	0.089763
Xyrichtys_melanopus	YES	2.26868	2.20423	2.1718e+06	0.0553826
Xyrichtys_mundiceps	YES	1.91579	1.97192	114249	0.033389
Xyrichtys_novacula	NO	2.34575	3.03433	1.06988e+06	0.0741996
Xyrichtys_pastellus	YES	3.34803	3.4453	854.22	0.452155
Xyrichtys_pentadactylus	YES	4.24076	4.83267	3.45546e+06	0.0495657
Xyrichtys_sanctaehelenae	YES	2.77848	3.37244	46547.9	0.000182608
Xyrichtys_splendens	NO	3.56713	3.79439	716520	0.073628
Xyrichtys_twistii	YES	6.56476	5.17403	142962	0.0709334
Xyrichtys_victori	YES	6.56901	5.14555	3544.98	0.486051
Xyrichtys_virens	YES	4.60931	3.6544	93882.8	0.0143387
Xyrichtys_wellingtoni	YES	4.4868	3.70574	9.35	0
Xyrichtys_woodi	YES	6.32468	5.0361	125523	0.0995882
