# Supplementary material for: Global marine protected areas do not secure the evolutionary history of tropical corals and fishes
Source: Nat Commun. 2016 Jan 12;7:10359. doi: 10.1038/ncomms10359 (PMC4729959; doi:10.1038/ncomms10359)
Supplement: Supplementary Data 2 — Coral species list with their characteristics. [file ncomms10359-s2.xlsx]

## Sheet: Corals_TL
Species	Branched	mean branch length	sd.length	Geographic range (km2)	proportion covered by MPAs
ACR_Acropora_abrolhosensis	NO	10.1258	13.4514	1.50427e+06	0.0736557
ACR_Acropora_abrotanoides	NO	5.36927	7.83193	3.25098e+06	0.0566004
ACR_Acropora_aculeus	YES	2.91171	4.8473	3.05046e+06	0.058661
ACR_Acropora_acuminata	NO	3.83447	5.84636	2.99688e+06	0.0598694
ACR_Acropora_akajimensis	YES	25.4269	13.4021	341972	0.0705003
ACR_Acropora_anthocercis	NO	8.54348	4.2916	3.0789e+06	0.0618623
ACR_Acropora_appressa	YES	5.99025	3.06558	258895	0.014851
ACR_Acropora_arabensis	YES	4.11294	1.89286	351725	0.00240591
ACR_Acropora_aspera	NO	1.56017	0.865205	2.72675e+06	0.066785
ACR_Acropora_austera	NO	1.56017	0.865205	3.2073e+06	0.0568873
ACR_Acropora_awi	YES	1.44532	0.887681	898497	0.0447213
ACR_Acropora_batunai	NO	0.518564	0.491073	1.44717e+06	0.0610963
ACR_Acropora_bifurcata	YES	0.518564	0.491073	2.06717e+06	0.0448216
ACR_Acropora_branchi	YES	9.06348	5.7069	183819	0.0156628
ACR_Acropora_bushyensis	NO	1.18456	1.15787	711968	0.118014
ACR_Acropora_cardenae	YES	0.503253	0.517502	620816	0.127851
ACR_Acropora_carduus	NO	1.01421	1.76264	1.7339e+06	0.0679095
ACR_Acropora_caroliniana	NO	1.10661	1.43501	1.62419e+06	0.0662611
ACR_Acropora_cerealis	NO	0.853967	1.03013	3213981	0.059319
ACR_Acropora_cervicornis	NO	1.86601	2.0063	555431	0.0677996
ACR_Acropora_chesterfieldensis	NO	1.965	2.1993	757530	0.101426
ACR_Acropora_clathrata	YES	0.801239	0.703594	3.51116e+06	0.0525652
ACR_Acropora_convexa	YES	1.51256	1.60192	1.36606e+06	0.0625072
ACR_Acropora_cophodactyla	YES	1.11481	1.40034	1.83465e+06	0.0510615
ACR_Acropora_copiosa	YES	1.36962	2.00464	2.23337e+06	0.0499172
ACR_Acropora_cytherea	NO	3.0943	3.13883	3.2751e+06	0.0574272
ACR_Acropora_dendrum	NO	4.39142	5.65634	2.8801e+06	0.0646285
ACR_Acropora_derawanensis	NO	1.73316	1.79185	1.42898e+06	0.0618112
ACR_Acropora_desalwii	YES	1.80529	2.31611	1.44717e+06	0.0610963
ACR_Acropora_digitifera	NO	1.74407	2.61244	3.27169e+06	0.0562604
ACR_Acropora_divaricata	NO	2.94023	3.8091	3.4242e+06	0.0533587
ACR_Acropora_donei	NO	2.12614	3.51459	2.85778e+06	0.0618385
ACR_Acropora_downingi	YES	1.90553	2.75888	350967	0.0091736
ACR_Acropora_echinata	NO	1.58932	1.67198	2.60344e+06	0.0591861
ACR_Acropora_efflorescens	YES	2.24933	2.97669	1.77124e+06	0.05226
ACR_Acropora_elegans	NO	2.39599	3.84452	594676	0.0834762
ACR_Acropora_elegantula	YES	2.72978	4.12561	44436.2	0.00448441
ACR_Acropora_elseyi	NO	2.56837	3.2237	2.89272e+06	0.059831
ACR_Acropora_exquisita	YES	3.15328	4.14062	2.54385e+06	0.0525168
ACR_Acropora_fastigata	YES	2.5079	3.76705	1.68143e+06	0.0856034
ACR_Acropora_fenneri	YES	1.96232	1.86863	1.36665e+06	0.062697
ACR_Acropora_filiformis	YES	1.87558	2.78309	180709	0.0736007
ACR_Acropora_florida	NO	1.62133	2.65809	3.13214e+06	0.0608708
ACR_Acropora_forskali	YES	5.56864	7.71062	362530	0.0216648
ACR_Acropora_gemmifera	NO	79.4089	15.36	3.26844e+06	0.059964
ACR_Acropora_glauca	YES	6.20709	5.74028	1.22522e+06	0.0936456
ACR_Acropora_globiceps	NO	6.20709	5.74028	1.84733e+06	0.0508709
ACR_Acropora_gomezi	YES	10.8816	5.65325	1.39703e+06	0.0611858
ACR_Acropora_grandis	NO	3.41062	2.66237	3.16702e+06	0.0570276
ACR_Acropora_granulosa	NO	1.87355	1.71769	2.74923e+06	0.0640995
ACR_Acropora_haimei	YES	1.62425	1.89348	176092	0.024322
ACR_Acropora_halmaherae	YES	1.26427	1.24286	207011	0.0870181
ACR_Acropora_hemprichii	NO	1.40262	1.89757	702283	0.0295762
ACR_Acropora_hoeksemai	YES	0.826943	1.00151	1.45357e+06	0.058671
ACR_Acropora_horrida	NO	2.06678	2.20302	3512370	0.0526306
ACR_Acropora_humilis	NO	2.49788	3.61707	3.30557e+06	0.0536906
ACR_Acropora_hyacinthus	NO	1.07023	1.07498	3.39678e+06	0.0573217
ACR_Acropora_indonesia	NO	1.28282	1.26843	1.53428e+06	0.057888
ACR_Acropora_inermis	YES	1.34733	1.564	1.85446e+06	0.0524815
ACR_Acropora_insignis	YES	1.21179	1.23047	2.03545e+06	0.0532274
ACR_Acropora_irregularis	YES	1.229	1.52867	1.80211e+06	0.0539858
ACR_Acropora_jacquelineae	NO	1.32524	1.71385	1.38283e+06	0.06114
ACR_Acropora_japonica	YES	1.22486	1.23174	56035.4	0.179165
ACR_Acropora_khayranensis	YES	1.17209	1.28072	21317.9	0.00818419
ACR_Acropora_kimbeensis	NO	0.961427	0.944759	1.78057e+06	0.0816248
ACR_Acropora_kirstyae	NO	1.13668	1.26714	1.87724e+06	0.0795557
ACR_Acropora_kosurini	YES	1.51923	2.06796	965300	0.0663235
ACR_Acropora_lamarcki	YES	1.22741	1.48454	449127	0.0161521
ACR_Acropora_latistella	NO	2.75803	3.4611	3.2568e+06	0.0589461
ACR_Acropora_lianae	YES	5.8116	8.11228	1.42581e+06	0.0600366
ACR_Acropora_listeri	NO	1.30248	2.6111	2.95469e+06	0.0627218
ACR_Acropora_loisetteae	NO	2.1166	4.53462	1.46742e+06	0.0693065
ACR_Acropora_lokani	NO	1.06631	0.919644	1.67179e+06	0.0797241
ACR_Acropora_longicyathus	NO	1.06631	0.919644	3.0724e+06	0.0547355
ACR_Acropora_loripes	NO	1.37391	1.28452	2.83348e+06	0.0611309
ACR_Acropora_lovelli	YES	1.37391	1.28452	1.44026e+06	0.0729389
ACR_Acropora_lutkeni	NO	2.53236	1.24701	2.5619e+06	0.0683637
ACR_Acropora_macrostoma	YES	1.07192	0.854247	1.5663e+06	0.0565329
ACR_Acropora_maryae	YES	1.07192	0.854247	126378	0.0220451
ACR_Acropora_massawensis	YES	2.82959	2.82726	126378	0.0220451
ACR_Acropora_microclados	NO	1.26229	1.28544	2.8437e+06	0.0630035
ACR_Acropora_microphthalma	NO	1.32573	1.28476	3.22817e+06	0.0563106
ACR_Acropora_millepora	NO	1.1089	1.30738	3.15017e+06	0.0571615
ACR_Acropora_minuta	YES	1.01132	0.949685	1.36606e+06	0.0625072
ACR_Acropora_mirabilis	YES	1.1131	1.20332	1.81541e+06	0.0593497
ACR_Acropora_monticulosa	NO	1.12153	1.50335	3.12428e+06	0.0569482
ACR_Acropora_multiacuta	NO	1.05474	1.03606	1.79e+06	0.080757
ACR_Acropora_muricata	NO	1.28242	1.74079	3.5513e+06	0.0519601
ACR_Acropora_nana	NO	1.01979	1.05929	2.89542e+06	0.0616245
ACR_Acropora_nasuta	NO	2.33534	2.45455	3.49729e+06	0.0530479
ACR_Acropora_natalensis	YES	2.75673	3.04843	301040	0.00995107
ACR_Acropora_navini	YES	1.16843	1.74552	260466	0.0603659
ACR_Acropora_ocellata	YES	1.99367	2.20919	418919	0.0646041
ACR_Acropora_orbicularis	YES	2.69603	2.51304	1.45737e+06	0.0590014
ACR_Acropora_pagoensis	YES	1.32689	1.52894	1.77036e+06	0.0513001
ACR_Acropora_palmata	NO	2.10374	2.72796	555431	0.0677996
ACR_Acropora_palmerae	YES	1.11895	0.929908	2.72624e+06	0.0647262
ACR_Acropora_paniculata	YES	4.62707	6.43661	2.38074e+06	0.0671346
ACR_Acropora_papillare	NO	4.85278	3.29902	1.99263e+06	0.064406
ACR_Acropora_paragemmifera	YES	2.988	2.34524	21317.9	0.00818419
ACR_Acropora_parahemprichii	YES	2.3015	3.10259	78624.3	0.0167995
ACR_Acropora_parapharaonis	YES	0.947737	1.62124	126378	0.0220451
ACR_Acropora_parilis	YES	0.663551	1.09316	1.99151e+06	0.0493797
ACR_Acropora_pectinatus	YES	9.84097	6.19656	1.39826e+06	0.0628615
ACR_Acropora_pharaonis	YES	6.89645	4.43647	775692	0.0141299
ACR_Acropora_pichoni	NO	4.7184	3.31005	1.58112e+06	0.0574218
ACR_Acropora_pinguis	YES	3.48328	2.042	1.91085e+06	0.0467134
ACR_Acropora_plana	YES	3.60028	4.24496	1.88892e+06	0.0493581
ACR_Acropora_plantaginea	YES	1.33394	1.67226	332194	0.0198619
ACR_Acropora_plumosa	YES	1.28911	1.16048	1.51394e+06	0.059279
ACR_Acropora_polystoma	NO	1.89659	2.65028	3.01756e+06	0.0598129
ACR_Acropora_prostrata	YES	1.08856	0.969529	2.15403e+06	0.0707428
ACR_Acropora_proximalis	YES	1.75047	1.6613	1.36606e+06	0.0625072
ACR_Acropora_pruinosa	YES	9.67083	3.59182	282384	0.0553416
ACR_Acropora_pulchra	NO	2.34064	2.67088	3.12789e+06	0.0572253
ACR_Acropora_rambleri	YES	1.16361	1.40408	2.44056e+06	0.0420475
ACR_Acropora_retusa	NO	1.90552	2.66206	1.66181e+06	0.0559724
ACR_Acropora_ridzwani	YES	1.87338	1.74865	45165.1	0.035126
ACR_Acropora_robusta	NO	3.29123	2.61435	3.2813e+06	0.0557739
ACR_Acropora_rongelapensis	NO	6.51546	3.97036	3720.95	0.00438866
ACR_Acropora_rosaria	YES	1.49742	1.21445	2.43462e+06	0.0644926
ACR_Acropora_roseni	YES	0.851967	1.07307	121429	0.00718919
ACR_Acropora_rudis	YES	1.16441	1.18063	406702	0.0212336
ACR_Acropora_rufus	YES	1.75856	1.12348	126378	0.0220451
ACR_Acropora_russelli	YES	2.21324	1.7098	1.44725e+06	0.059442
ACR_Acropora_samoensis	NO	3.16031	3.39607	3.24467e+06	0.0588805
ACR_Acropora_sarmentosa	NO	3.16031	3.39607	2.69551e+06	0.0648324
ACR_Acropora_scherzeriana	YES	1.23428	1.19959	1.4264e+06	0.0602194
ACR_Acropora_schmitti	YES	1.23428	1.19959	400647	0.0337676
ACR_Acropora_secale	YES	1.64855	0.764504	2.87381e+06	0.0577555
ACR_Acropora_sekiseiensis	YES	1.64855	0.764504	1.82149e+06	0.0498509
ACR_Acropora_selago	NO	7.1862	2.36025	3.17318e+06	0.0523885
ACR_Acropora_seriata	YES	21.5929	7.28446	1.48585e+06	0.0674731
ACR_Acropora_simplex	YES	8.34103	0.867346	1.42691e+06	0.0601172
ACR_Acropora_solitaryensis	NO	5.36963	0.741386	2.5824e+06	0.0718265
ACR_Acropora_spathulata	NO	0.919679	0.820178	312171	0.0859422
ACR_Acropora_speciosa	NO	0.788651	0.659877	1.79021e+06	0.0752023
ACR_Acropora_spicifera	NO	1.31654	0.962455	2.04422e+06	0.06661
ACR_Acropora_squarrosa	YES	0.914283	0.770753	365998	0.0192411
ACR_Acropora_stoddarti	YES	1.11512	0.858815	1.7844e+06	0.058456
ACR_Acropora_striata	YES	0.870704	0.776777	1.51113e+06	0.0637598
ACR_Acropora_subglabra	NO	1.08165	0.893931	2.79995e+06	0.0616337
ACR_Acropora_subulata	YES	4.32719	3.77875	2.98969e+06	0.0595554
ACR_Acropora_suharsonoi	YES	4.32719	3.77875	24124.7	0.0686377
ACR_Acropora_tanegashimensis	YES	4.73864	1.58699	23735.5	0.391868
ACR_Acropora_tenella	NO	3.30937	1.28249	1.27664e+06	0.0394496
ACR_Acropora_tenuis	NO	1.10954	0.980641	3.43674e+06	0.0536626
ACR_Acropora_teres	YES	0.647986	0.599856	1.889e+06	0.0548029
ACR_Acropora_tizardi	YES	0.883797	0.831306	1.73769e+06	0.0519194
ACR_Acropora_torihalimeda	YES	0.635465	0.589605	1.67959e+06	0.0852368
ACR_Acropora_torresiana	YES	1.02765	0.889965	341424	0.173081
ACR_Acropora_tortuosa	NO	70.3029	8.81842	1.05033e+06	0.0932495
ACR_Acropora_tumida	YES	61.1552	7.71015	1.85167e+06	0.0545753
ACR_Acropora_turaki	YES	53.7811	6.30468	1.68693e+06	0.0627206
ACR_Acropora_tutuilensis	YES	17.9006	2.91008	1.76189e+06	0.0528663
ACR_Acropora_valenciennesi	YES	14.1353	2.88253	3.43791e+06	0.0532687
ACR_Acropora_valida	NO	4.26527	2.90737	3.58958e+06	0.0562998
ACR_Acropora_variabilis	YES	1.27504	1.30121	1.76527e+06	0.0606918
ACR_Acropora_variolosa	YES	1.27504	1.30121	200382	0.0169079
ACR_Acropora_vaughani	NO	5.1877	1.71789	3.00025e+06	0.0579627
ACR_Acropora_vermiculata	YES	3.02627	1.01621	1.53274e+06	0.0569974
ACR_Acropora_verweyi	YES	1.87561	0.827941	3.04849e+06	0.0622258
ACR_Acropora_walindii	NO	1.27518	0.683765	393689	0.0705794
ACR_Acropora_wallaceae	YES	0.713864	0.49407	1.92056e+06	0.075885
ACR_Acropora_willisae	YES	0.713864	0.49407	2.81275e+06	0.0654082
ACR_Acropora_yongei	NO	6.61836	1.10993	3.07176e+06	0.0577273
ACR_Anacropora_forbesi	NO	5.40144	0.842986	2.542e+06	0.0683968
ACR_Anacropora_matthai	NO	4.39134	0.843657	1.8024e+06	0.0816266
ACR_Anacropora_pillai	YES	3.60175	0.696294	1.44621e+06	0.0611253
ACR_Anacropora_puertogalerae	YES	2.72638	0.588362	1.94344e+06	0.0783751
ACR_Anacropora_reticulata	YES	1.97053	0.454879	1.80645e+06	0.0803126
ACR_Anacropora_spinosa	YES	0.770774	0.395443	1.83162e+06	0.0497758
ACR_Anacropora_spumosa	YES	0.770774	0.395443	126378	0.0220451
ACR_Astreopora_cucullata	YES	0.848245	0.360272	2.3905e+06	0.0665096
ACR_Astreopora_eliptica	YES	0.848245	0.360272	746151	0.0862644
ACR_Astreopora_expansa	YES	8.89464	4.83411	2.93702e+06	0.0617166
ACR_Astreopora_gracilis	YES	1.51792	1.06611	2.85108e+06	0.0655859
ACR_Astreopora_incrustans	YES	0.644074	0.716777	1.76843e+06	0.0871197
ACR_Astreopora_listeri	YES	0.644074	0.716777	2.84627e+06	0.0579473
ACR_Astreopora_macrostoma	YES	26.9543	4.23596	1.74893e+06	0.0592657
ACR_Astreopora_moretonensis	YES	2.76521	3.47937	790254	0.109253
ACR_Astreopora_myriophthalma	NO	1.40804	2.11523	3.48129e+06	0.0553928
ACR_Astreopora_ocellata	YES	1.02419	1.24837	3.02688e+06	0.0588423
ACR_Astreopora_randalli	YES	1.27164	1.79695	1.7248e+06	0.0670106
ACR_Astreopora_scabra	YES	0.955173	0.978345	421479	0.165637
ACR_Astreopora_suggesta	YES	0.953501	1.19284	2.41487e+06	0.0524201
ACR_Enigmopora_darveliensis	YES	1.11834	1.6952	63265.7	0.0270766
ACR_Isopora_brueggemanni	NO	1.24448	1.5183	2.86054e+06	0.0615952
ACR_Isopora_crateriformis	YES	1.53815	1.68744	1.86228e+06	0.0553186
ACR_Isopora_cuneata	NO	1.21512	1.27408	2.69718e+06	0.0635994
ACR_Isopora_cylindrica	YES	2.82635	4.18616	260466	0.0603659
ACR_Isopora_elizabethensis	YES	1.68152	1.51583	63585.6	0.244649
ACR_Isopora_meridiana	YES	1.68152	1.51583	1.51065e+06	0.0593522
ACR_Isopora_palifera	NO	2.18179	2.03266	3.19957e+06	0.0558192
ACR_Isopora_togianensis	NO	0.914045	0.845338	217126	0.121559
ACR_Montipora_aequituberculata	NO	1.0974	0.836702	3.49882e+06	0.0555755
ACR_Montipora_altasepta	NO	7.0141	2.47182	1.63695e+06	0.0574464
ACR_Montipora_angulata	NO	1.70017	1.39537	2.82443e+06	0.0649141
ACR_Montipora_aspergillus	YES	0.704536	0.629964	24021.8	0.0963461
ACR_Montipora_australiensis	YES	0.747659	0.784866	2.45099e+06	0.0686867
ACR_Montipora_cactus	NO	0.952087	1.04918	1.50015e+06	0.0583495
ACR_Montipora_calcarea	YES	0.818459	0.818382	1.07934e+06	0.0539147
ACR_Montipora_caliculata	YES	0.80088	0.708501	2.86788e+06	0.0618274
ACR_Montipora_capitata	NO	1.65346	1.57695	1.68972e+06	0.0620359
ACR_Montipora_capricornis	NO	1.62294	1.74644	2.21764e+06	0.0758021
ACR_Montipora_cebuensis	YES	1.62294	1.74644	2.01736e+06	0.0493916
ACR_Montipora_circumvallata	NO	1.3623	1.43973	173796	0.0245039
ACR_Montipora_cocosensis	YES	1.3623	1.43973	1.5732e+06	0.0568573
ACR_Montipora_confusa	NO	7.1227	2.21473	2.13648e+06	0.0710704
ACR_Montipora_corbettensis	YES	4.86955	1.48363	2.0797e+06	0.0718662
ACR_Montipora_crassituberculata	YES	1.71158	1.08624	2.78782e+06	0.0589615
ACR_Montipora_cryptus	YES	1.02616	0.754421	191833	0.0261663
ACR_Montipora_danae	NO	0.87969	0.839467	3.29825e+06	0.0587046
ACR_Montipora_delicatula	NO	0.875055	0.83027	1.59324e+06	0.053569
ACR_Montipora_digitata	NO	0.873213	0.884178	3.14064e+06	0.0567673
ACR_Montipora_dilatata	NO	0.758039	0.675602	11036.2	0.789112
ACR_Montipora_echinata	YES	0.721242	0.625426	99788.4	0.027796
ACR_Montipora_efflorescens	NO	0.807252	0.719095	3.4303e+06	0.0535285
ACR_Montipora_effusa	YES	0.876985	0.80472	2.15145e+06	0.0753258
ACR_Montipora_flabellata	NO	0.691177	0.514776	11281	0.772166
ACR_Montipora_florida	NO	0.675306	0.599954	1.3745e+06	0.0618937
ACR_Montipora_floweri	YES	0.653449	0.647067	3.09399e+06	0.0584954
ACR_Montipora_foliosa	NO	0.64454	0.665732	3.51157e+06	0.0520154
ACR_Montipora_foveolata	YES	0.559783	0.47346	3.0229e+06	0.0590099
ACR_Montipora_friabilis	YES	1.1236	1.00027	2219603	0.0479045
ACR_Montipora_gaimardi	NO	1.77933	1.19766	1.39982e+06	0.0614646
ACR_Montipora_grisea	YES	0.631001	0.293046	2.98098e+06	0.058788
ACR_Montipora_hemispherica	YES	0.631001	0.293046	126378	0.0220451
ACR_Montipora_hirsuta	YES	9.60764	4.05006	1.698e+06	0.0515452
ACR_Montipora_hispida	NO	2.64009	2.69357	3.1732e+06	0.0627619
ACR_Montipora_hodgsoni	YES	1.37629	1.36185	1.73545e+06	0.0519143
ACR_Montipora_hoffmeisteri	NO	1.82622	2.18233	2.92718e+06	0.0639004
ACR_Montipora_incrassata	NO	1.12042	0.921424	2.66301e+06	0.0710163
ACR_Montipora_informis	YES	1.21595	1.22685	3.36457e+06	0.0575288
ACR_Montipora_kellyi	YES	1.07703	1.55599	17332.6	0.0294981
ACR_Montipora_lobulata	YES	1.71546	1.87825	390988	0.0248789
ACR_Montipora_mactanensis	YES	9.69234	3.38979	1.53074e+06	0.0589539
ACR_Montipora_malampaya	YES	1.91969	1.8429	1.47397e+06	0.0588338
ACR_Montipora_meandrina	YES	1.18047	1.09217	492061	0.0555253
ACR_Montipora_millepora	YES	1.24436	1.26769	3.19711e+06	0.0599489
ACR_Montipora_mollis	NO	0.938944	0.86139	3.44126e+06	0.0561696
ACR_Montipora_monasteriata	YES	1.00335	1.08909	3.58129e+06	0.0543261
ACR_Montipora_niugini	YES	1.0486	1.18187	1.89002e+06	0.0491427
ACR_Montipora_nodosa	YES	1.05156	1.08798	2.90525e+06	0.061667
ACR_Montipora_orientalis	YES	1.15078	1.08573	1.64111e+06	0.0556398
ACR_Montipora_pachytuberculata	YES	1.0474	1.07365	14405.5	0.133102
ACR_Montipora_palawanensis	YES	1.14434	1.20982	1.51161e+06	0.0593255
ACR_Montipora_patula	NO	1.34515	1.53045	11465.2	0.771324
ACR_Montipora_peltiformis	NO	1.21664	1.14692	3.17763e+06	0.0568503
ACR_Montipora_porites	YES	2.21825	2.04285	1.78777e+06	0.0555976
ACR_Montipora_samarensis	YES	22.0266	2.6427	1.86908e+06	0.0505439
ACR_Montipora_saudii	YES	19.1163	2.29341	126378	0.0220451
ACR_Montipora_setosa	YES	3.48028	3.56727	1.31273e+06	0.0645695
ACR_Montipora_spongiosa	YES	1.81887	1.4632	140444	0.0202848
ACR_Montipora_spongodes	NO	1.26588	0.985007	3.22295e+06	0.0591938
ACR_Montipora_spumosa	YES	1.22084	0.957238	3.26009e+06	0.0586576
ACR_Montipora_stellata	NO	1.98047	2.30678	2.9548e+06	0.054648
ACR_Montipora_stilosa	YES	3.71112	3.97701	457921	0.0125147
ACR_Montipora_taiwanensis	YES	9.69439	1.96157	549569	0.0442961
ACR_Montipora_tuberculosa	YES	7.37552	1.81481	3510170	0.055154
ACR_Montipora_turgescens	NO	5.59526	1.44498	3.33573e+06	0.0604687
ACR_Montipora_turtlensis	NO	2.17708	1.45551	2.67423e+06	0.063908
ACR_Montipora_undata	NO	1.55962	1.10075	3.11464e+06	0.0608693
ACR_Montipora_vaughani	YES	1.88162	1.09876	1245.24	0.0138849
ACR_Montipora_venosa	YES	2.2273	0.906203	3.55818e+06	0.0516441
ACR_Montipora_verrilli	NO	1.64407	0.643437	30549.6	0.295036
ACR_Montipora_verrucosa	NO	1.26894	0.546936	3.52325e+06	0.0550183
ACR_Montipora_verruculosus	YES	0.947552	0.500649	1.84148e+06	0.0576082
ACR_Montipora_vietnamensis	YES	0.744114	0.361751	1.8676e+06	0.0485813
AGA_Agaricia_agaricites	NO	0.926858	1.0612	790500	0.0893004
AGA_Agaricia_fragilis	NO	0.619201	0.817733	791482	0.0893622
AGA_Agaricia_grahamae	NO	1.28048	1.47756	790500	0.0893004
AGA_Agaricia_humilis	NO	5.15204	1.91878	555431	0.0677996
AGA_Agaricia_lamarcki	NO	2.31971	1.66037	555431	0.0677996
AGA_Agaricia_tenuifolia	NO	2.31971	1.66037	379319	0.0869677
AGA_Agaricia_undata	NO	2.89006	2.31462	640912	0.102997
AGA_Coeloseris_mayeri	YES	1.56657	1.64642	3.15592e+06	0.0563726
AGA_Gardineroseris_planulata	NO	2.89476	2.41529	3682576	0.0566587
AGA_Helioseris_cucullata	NO	5.74091	1.18578	555431	0.0677996
AGA_Leptoseris_amitoriensis	YES	3.40928	0.555843	751660	0.0507024
AGA_Leptoseris_cailleti	YES	2.26954	0.427875	555431	0.0677996
AGA_Leptoseris_explanata	YES	0.83651	0.592958	3.25499e+06	0.0565155
AGA_Leptoseris_foliosa	YES	0.424296	0.43376	2.99748e+06	0.0617451
AGA_Leptoseris_gardineri	YES	0.458166	0.471004	2.48615e+06	0.0632358
AGA_Leptoseris_hawaiiensis	YES	0.710898	0.485081	3.3296e+06	0.0610077
AGA_Leptoseris_incrustans	NO	1.00309	0.542282	2.31592e+06	0.0715137
AGA_Leptoseris_mycetoseroides	YES	0.502124	0.452978	3.5483e+06	0.0570651
AGA_Leptoseris_papyracea	YES	0.484847	0.448535	3.11433e+06	0.060618
AGA_Leptoseris_scabra	YES	0.514629	0.41274	3.37298e+06	0.061029
AGA_Leptoseris_solida	YES	0.70457	0.618246	2.27844e+06	0.0709337
AGA_Leptoseris_striata	YES	1.29103	0.75739	1.75931e+06	0.0909414
AGA_Leptoseris_tubulifera	YES	0.526443	0.395287	1.45729e+06	0.0667294
AGA_Leptoseris_yabei	YES	0.526443	0.395287	2.96618e+06	0.0636316
AGA_Pachyseris_foliosa	YES	3.97921	1.69383	747024	0.0538711
AGA_Pachyseris_gemmae	YES	2.54691	1.03934	806924	0.0536799
AGA_Pachyseris_involuta	YES	0.553026	0.507997	139290	0.0829362
AGA_Pachyseris_rugosa	YES	0.553026	0.507997	3.06545e+06	0.0582802
AGA_Pachyseris_speciosa	NO	0.571165	0.455651	3.28118e+06	0.0589411
AGA_Pavona_bipartita	YES	0.571165	0.455651	2.57081e+06	0.0620089
AGA_Pavona_cactus	NO	2.62844	1.57636	3.52098e+06	0.0548428
AGA_Pavona_chiriquiensis	YES	1.45102	1.08848	56715.1	0.0459943
AGA_Pavona_clavus	NO	1.12765	0.863064	3.38302e+06	0.0557907
AGA_Pavona_danai	YES	1.21317	1.29411	1.89609e+06	0.049515
AGA_Pavona_decussata	YES	1.4832	1.41931	3.4976e+06	0.0552094
AGA_Pavona_diffluens	YES	0.984961	1.12218	398406	0.00894178
AGA_Pavona_duerdeni	YES	0.72306	0.801811	3.63646e+06	0.057048
AGA_Pavona_explanulata	YES	1.00168	1.21588	3.56823e+06	0.0543515
AGA_Pavona_frondifera	NO	2.06851	1.69629	2.79401e+06	0.0421657
AGA_Pavona_gigantea	YES	1.29094	0.928183	173284	0.0446733
AGA_Pavona_maldivensis	YES	0.925927	0.697281	3.46496e+06	0.0594482
AGA_Pavona_minuta	YES	0.846632	1.07291	2.01264e+06	0.0744747
AGA_Pavona_varians	NO	1.05153	1.11706	3.71252e+06	0.0558741
AGA_Pavona_venosa	YES	0.735967	0.91426	3.47936e+06	0.0527419
AGA_Pavona_xarifae	YES	0.624504	0.689852	18424.2	0.0936352
AST_Madracis_asperula	YES	1.60684	1.8274	321079	0.0612649
AST_Madracis_auretenra	NO	1.10588	1.08445	556413	0.0679254
AST_Madracis_carmabi	NO	1.10588	1.08445	9604.2	0.150198
AST_Madracis_decactis	NO	2.62618	1.32826	732934	0.0576862
AST_Madracis_formosa	NO	0.698374	0.814023	556413	0.0679254
AST_Madracis_kirbyi	YES	0.55216	0.587715	2.62022e+06	0.0590538
AST_Madracis_pharensis	NO	1.25736	0.902352	647047	0.0626105
AST_Madracis_senaria	NO	1.29083	0.92135	555431	0.0677996
AST_Palauastrea_ramosa	YES	1.29083	0.92135	2.39082e+06	0.0702761
AST_Stephanocoenia_intersepta	NO	1.53322	0.513956	556413	0.0679254
AST_Stylocoeniella_armata	YES	0.922271	0.389942	3.18612e+06	0.0597803
AST_Stylocoeniella_cocosensis	YES	0.359979	0.295128	1.44302e+06	0.0595891
AST_Stylocoeniella_guentheri	NO	0.359979	0.295128	3.48923e+06	0.055062
AST_Stylocoeniella_muscosus	YES	1.53754	0.890359	21317.9	0.00818419
DEN_Duncanopsammia_axifuga	YES	0.753815	0.497604	973488	0.0845131
DEN_Turbinaria_bifrons	YES	0.554239	0.391039	2.57223e+06	0.0662585
DEN_Turbinaria_conspicua	YES	0.520058	0.453598	807764	0.0989835
DEN_Turbinaria_frondens	YES	0.734536	0.68333	3.17158e+06	0.0601028
DEN_Turbinaria_heronensis	YES	4.51647	5.13374	1.03032e+06	0.0979055
DEN_Turbinaria_irregularis	YES	3.43942	3.62688	2.3588e+06	0.0468807
DEN_Turbinaria_mesenterina	YES	8.48122	2.58219	3.63248e+06	0.0538673
DEN_Turbinaria_patula	YES	7.2637	1.87439	2.73518e+06	0.0635649
DEN_Turbinaria_peltata	NO	5.84737	1.6666	3.46748e+06	0.0548481
DEN_Turbinaria_radicalis	YES	2.1318	2.27702	2.27601e+06	0.074689
DEN_Turbinaria_reniformis	YES	1.73701	1.88583	3.50394e+06	0.0546494
DEN_Turbinaria_stellulata	YES	0.727339	1.23193	3.28971e+06	0.0585414
EUP_Catalaphyllia_jardinei	NO	0.521587	0.525253	2.89781e+06	0.064004
EUP_Euphyllia_ancora	NO	1.04202	0.545703	2.78822e+06	0.0648089
EUP_Euphyllia_cristata	YES	0.557351	0.408628	2.79048e+06	0.0632333
EUP_Euphyllia_divisa	NO	0.581881	0.472947	2.59453e+06	0.0657816
EUP_Euphyllia_glabrescens	NO	0.831664	0.465999	3.49781e+06	0.0523937
EUP_Euphyllia_paraancora	YES	0.809	0.450497	1.85967e+06	0.0501786
EUP_Euphyllia_paradivisa	YES	0.661577	0.497524	1.36731e+06	0.0624629
EUP_Euphyllia_paraglabrescens	YES	0.636015	0.484613	296756	0.105533
EUP_Euphyllia_yaeyamaensis	YES	0.745507	0.819998	2.01552e+06	0.0490532
EUP_Nemenzophyllia_turbida	YES	1.68397	3.57979	1.51065e+06	0.0593522
EUP_Physogyra_lichtensteini	NO	2.83624	3.63319	3.46652e+06	0.0552842
EUP_Plerogyra_cauliformis	YES	1.64907	1.8552	63265.7	0.0270766
EUP_Plerogyra_diabolotus	YES	4.99387	4.70179	614004	0.0561653
EUP_Plerogyra_discus	YES	12.2797	1.37442	1.51065e+06	0.0593522
EUP_Plerogyra_simplex	YES	2.14843	1.92852	1.98163e+06	0.049675
EUP_Plerogyra_sinuosa	NO	1.07445	1.11833	3.23556e+06	0.0563119
FAV_Australogyra_zelli	YES	0.969101	1.01357	2.11164e+06	0.0713015
FAV_Barabattoia_amicorum	NO	0.832264	0.848394	3.11865e+06	0.0603439
FAV_Barabattoia_laddi	YES	1.04801	1.0928	1.93348e+06	0.0765231
FAV_Caulastraea_connata	YES	0.82743	0.882187	395989	0.0140485
FAV_Caulastraea_curvata	YES	0.914301	1.05987	2.4608e+06	0.0678379
FAV_Caulastraea_echinulata	NO	1.05344	1.16849	2.18423e+06	0.0699052
FAV_Caulastraea_furcata	NO	1.17052	1.10998	2.45672e+06	0.063816
FAV_Caulastraea_tumida	NO	1.10755	1.03134	2.92693e+06	0.06324
FAV_Cladocora_arbuscula	NO	1.88679	1.67268	555431	0.0677996
FAV_Colpophyllia_natans	NO	82.3989	24.2499	555431	0.0677996
FAV_Cyphastrea_agassizi	YES	33.5454	22.2023	2.28805e+06	0.0705184
FAV_Cyphastrea_chalcidicum	NO	7.2533	12.2788	3.27946e+06	0.0586799
FAV_Cyphastrea_decadia	YES	1.68709	1.87709	2.19724e+06	0.0698352
FAV_Cyphastrea_hexasepta	YES	1.82539	2.13711	159805	0.0174338
FAV_Cyphastrea_japonica	YES	1.74859	2.18832	1.88734e+06	0.0536697
FAV_Cyphastrea_microphthalma	NO	2.37593	3.77556	3.60487e+06	0.0541634
FAV_Cyphastrea_ocellina	NO	1.95379	2.60617	1.96302e+06	0.08139
FAV_Cyphastrea_serailia	NO	2.30305	3.41949	3.66559e+06	0.0532726
FAV_Diploastrea_heliopora	NO	2.05916	3.12423	3.29419e+06	0.0544692
FAV_Diploria_clivosa	NO	1.9671	2.70779	556413	0.0679254
FAV_Diploria_labyrinthiformis	NO	1.67366	2.0015	556413	0.0679254
FAV_Diploria_strigosa	NO	1.69784	1.79313	556413	0.0679254
FAV_Echinopora_ashmorensis	YES	2.33589	2.971	1.37333e+06	0.0724466
FAV_Echinopora_forskaliana	YES	3.0461	7.86414	365998	0.0192411
FAV_Echinopora_fruticulosa	YES	2.18686	2.73286	292463	0.0152602
FAV_Echinopora_gemmacea	NO	1.96095	2.43657	3.50839e+06	0.0550817
FAV_Echinopora_grandicula	YES	1.86412	3.03528	21317.9	0.00818419
FAV_Echinopora_hirsutissima	YES	1.68386	2.36453	3.20644e+06	0.0568975
FAV_Echinopora_horrida	NO	2.05603	2.91677	2.36385e+06	0.0714993
FAV_Echinopora_irregularis	YES	2.09206	3.38252	126378	0.0220451
FAV_Echinopora_lamellosa	NO	1.642	2.02063	3.54126e+06	0.0545623
FAV_Echinopora_mammiformis	NO	1.86666	2.907	2.53534e+06	0.0638363
FAV_Echinopora_pacificus	NO	1.56138	1.66495	2.1017e+06	0.071266
FAV_Echinopora_robusta	YES	2.78631	5.30233	88422.3	0.0184769
FAV_Echinopora_taylorae	YES	10.8062	16.072	1.45225e+06	0.0585617
FAV_Echinopora_tiranensis	YES	18.229	18.3887	126378	0.0220451
FAV_Erythrastrea_flabellata	YES	3.56507	4.91306	168591	0.018066
FAV_Favia_albidus	YES	1.59841	1.9797	133595	0.0208542
FAV_Favia_danae	NO	1.67559	2.23336	2.84681e+06	0.0591595
FAV_Favia_favus	NO	2.24931	3.44047	3.67627e+06	0.0534403
FAV_Favia_fragum	NO	2.40283	3.00514	968003	0.0777004
FAV_Favia_helianthoides	YES	2.2458	2.22838	3.24457e+06	0.0582976
FAV_Favia_lacuna	YES	1.73104	2.56241	171123	0.0255282
FAV_Favia_laxa	NO	1.64926	2.23217	3.17478e+06	0.0603044
FAV_Favia_leptophylla	NO	1.65802	2.09844	235069	0.140103
FAV_Favia_lizardensis	NO	1.8033	2.12998	3.19291e+06	0.0597547
FAV_Favia_maritima	NO	1.79522	1.86765	2.89836e+06	0.0569715
FAV_Favia_marshae	YES	1.67878	2.50069	1.65206e+06	0.0613355
FAV_Favia_matthaii	NO	1.62205	1.81263	3.33427e+06	0.0580793
FAV_Favia_maxima	NO	1.80092	1.90301	3.03384e+06	0.0610675
FAV_Favia_pallida	NO	1.78555	1.69533	3.65623e+06	0.0535085
FAV_Favia_rosaria	NO	2.05296	2.65718	871813	0.0756581
FAV_Favia_rotumana	NO	2.15612	2.80371	3.53176e+06	0.0551278
FAV_Favia_rotundata	NO	2.31035	3.68895	3.04865e+06	0.0616479
FAV_Favia_speciosa	NO	1.77964	2.0777	3.65242e+06	0.0534057
FAV_Favia_stelligera	NO	1.5175	1.94438	3.30533e+06	0.058272
FAV_Favia_truncatus	NO	1.90188	2.3061	2.92225e+06	0.062744
FAV_Favia_veroni	YES	1.76087	1.90398	2.99797e+06	0.0616905
FAV_Favia_vietnamensis	YES	2.3605	3.16188	2.18368e+06	0.0731694
FAV_Favites_abdita	NO	2.75118	3.07882	3.62961e+06	0.0540473
FAV_Favites_acuticollis	YES	2.51989	3.23109	1.86965e+06	0.0482089
FAV_Favites_bestae	YES	1.70336	1.96013	2.02084e+06	0.0489005
FAV_Favites_chinensis	NO	2.13041	2.60923	3.54e+06	0.0546778
FAV_Favites_complanata	NO	1.77188	2.25871	3.5875e+06	0.0534866
FAV_Favites_flexuosa	NO	1.58854	1.59069	3.41706e+06	0.0572996
FAV_Favites_halicora	NO	1.88094	2.45375	3.30861e+06	0.0558507
FAV_Favites_micropentagona	YES	1.94607	2.30866	1.86613e+06	0.0478722
FAV_Favites_paraflexuosa	NO	2.06712	2.47764	2.15262e+06	0.0508185
FAV_Favites_pentagona	NO	1.45275	1.54143	3.54866e+06	0.0546426
FAV_Favites_russelli	NO	1.03361	1.02832	3.30701e+06	0.0585467
FAV_Favites_spinosa	YES	2.62133	4.50249	833372	0.0258738
FAV_Favites_stylifera	NO	11.1875	16.0974	1.63413e+06	0.065489
FAV_Favites_vasta	YES	3.99253	6.43755	1.29159e+06	0.0406394
FAV_Goniastrea_aspera	NO	1.99587	3.37185	3.33571e+06	0.0582298
FAV_Goniastrea_australensis	NO	1.46647	1.43222	3.19326e+06	0.0603362
FAV_Goniastrea_columella	YES	2.06047	3.61817	234384	0.02112
FAV_Goniastrea_deformis	NO	2.06515	2.78902	341556	0.0402997
FAV_Goniastrea_edwardsi	NO	1.38528	1.86247	3.30542e+06	0.0585142
FAV_Goniastrea_favulus	NO	1.74199	3.0157	3.04159e+06	0.0612731
FAV_Goniastrea_minuta	YES	1.95993	2.50818	2.38026e+06	0.049888
FAV_Goniastrea_palauensis	NO	1.61476	2.19337	3.07689e+06	0.0587196
FAV_Goniastrea_pectinata	NO	1.85903	2.38294	3.39748e+06	0.0571949
FAV_Goniastrea_peresi	YES	1.63106	1.9165	676720	0.0186881
FAV_Goniastrea_ramosa	YES	1.54832	1.93403	1.4586e+06	0.0603323
FAV_Goniastrea_retiformis	NO	2.69822	4.03997	3.38177e+06	0.0572701
FAV_Goniastrea_thecata	YES	1.63598	2.22531	213836	0.0138628
FAV_Leptastrea_aequalis	YES	1.6068	2.08889	1.5792e+06	0.0548324
FAV_Leptastrea_bewickensis	YES	1.55761	2.17019	2.37914e+06	0.0735996
FAV_Leptastrea_bottae	YES	2.53623	4.57465	2.38084e+06	0.0566883
FAV_Leptastrea_inaequalis	YES	2.77519	4.485	3.02448e+06	0.0609613
FAV_Leptastrea_pruinosa	NO	2.20215	2.86914	3.1951e+06	0.0599376
FAV_Leptastrea_purpurea	NO	2.21868	2.85992	3.66602e+06	0.0557369
FAV_Leptastrea_transversa	NO	2.55511	3.58564	3.52953e+06	0.0546135
FAV_Leptoria_irregularis	NO	1.86235	3.11448	2.09429e+06	0.0729631
FAV_Leptoria_phrygia	NO	1.41099	1.7804	3.55658e+06	0.0517012
FAV_Manicina_areolata	NO	13.9944	25.0733	555431	0.0677996
FAV_Montastraea_annularis	NO	184.657	19.7512	555431	0.0677996
FAV_Montastraea_cavernosa	NO	49.1112	30.1404	968003	0.0777004
FAV_Montastraea_faveolata	NO	11.1653	9.63948	555431	0.0677996
FAV_Montastraea_franksi	NO	4.38676	2.78939	556413	0.0679254
FAV_Moseleya_latistellata	NO	1.78972	1.08733	2.50798e+06	0.0665748
FAV_Oulastrea_crispata	NO	0.717408	0.584888	2.47866e+06	0.072095
FAV_Oulophyllia_bennettae	NO	0.717408	0.584888	3.09792e+06	0.0602645
FAV_Oulophyllia_crispa	NO	46.4231	18.7601	3.28093e+06	0.0590228
FAV_Oulophyllia_levis	YES	7.26791	2.1891	2.06847e+06	0.0525948
FAV_Parasimplastrea_sheppardi	YES	1.43499	1.07535	121580	0.0041896
FAV_Platygyra_acuta	NO	1.43499	1.07535	2.20722e+06	0.0438514
FAV_Platygyra_carnosus	YES	1.41332	0.878095	1.99048e+06	0.0471626
FAV_Platygyra_contorta	NO	1.41332	0.878095	2.27064e+06	0.0573021
FAV_Platygyra_crosslandi	YES	1.02267	0.634701	407464	0.0182043
FAV_Platygyra_daedalea	NO	1.02267	0.634701	3.6553e+06	0.05348
FAV_Platygyra_lamellina	NO	2.31119	2.16068	3.54075e+06	0.0519037
FAV_Platygyra_pini	NO	0.92148	1.01146	3.22534e+06	0.0599157
FAV_Platygyra_ryukyuensis	NO	0.724006	0.801704	2.96059e+06	0.0595002
FAV_Platygyra_sinensis	NO	0.939184	0.988079	3.59603e+06	0.0539571
FAV_Platygyra_verweyi	NO	1.21478	1.14964	2.65461e+06	0.0656123
FAV_Platygyra_yaeyamaensis	YES	0.813384	0.987324	2.00233e+06	0.0476977
FAV_Plesiastrea_devantieri	NO	0.919537	1.336	215960	0.016913
FAV_Plesiastrea_versipora	NO	0.843667	0.947432	3.67652e+06	0.05337
FAV_Solenastrea_bournoni	NO	1.33497	1.38764	555431	0.0677996
FAV_Solenastrea_hyades	NO	1.46098	1.44159	597781	0.0634292
FUN_Cantharellus_doederleini	YES	1.23112	1.45634	239586	0.0238991
FUN_Cantharellus_jebbi	YES	0.755666	0.928847	805194	0.053864
FUN_Cantharellus_noumeae	YES	0.862046	1.0471	516786	0.0692547
FUN_Ctenactis_albitentaculata	NO	2.28112	2.34735	1.63926e+06	0.0809173
FUN_Ctenactis_crassa	NO	6.80577	1.37226	3.01284e+06	0.0587136
FUN_Ctenactis_echinata	NO	5.44595	1.26518	3.13403e+06	0.0595297
FUN_Cycloseris_costulata	NO	4.49405	1.09788	2.79066e+06	0.0630214
FUN_Cycloseris_curvata	YES	3.70587	1.04203	2.45471e+06	0.0478701
FUN_Cycloseris_cyclolites	NO	1.24196	0.989173	3.3113e+06	0.0575082
FUN_Cycloseris_distorta	YES	0.628235	0.56343	3.1954e+06	0.0563022
FUN_Cycloseris_fragilis	NO	0.652806	0.639183	3.29686e+06	0.0546999
FUN_Cycloseris_hexagonalis	YES	0.524426	0.497872	1.68427e+06	0.0551806
FUN_Cycloseris_mokai	NO	0.587924	0.529838	2.7071e+06	0.0582821
FUN_Cycloseris_sinensis	NO	0.736773	0.680431	2.77647e+06	0.0628053
FUN_Cycloseris_somervillei	YES	0.77232	0.72457	1.84567e+06	0.0644544
FUN_Cycloseris_tenuis	NO	0.753734	0.707573	2.9164e+06	0.0603887
FUN_Cycloseris_vaughani	NO	0.805133	0.730687	3.18389e+06	0.0625468
FUN_Danafungia_horrida	YES	0.678815	0.662046	3.22685e+06	0.0558572
FUN_Danafungia_scruposa	NO	0.639603	0.551201	3.02388e+06	0.0539372
FUN_Fungia_fungites	NO	0.681591	0.580835	3.32219e+06	0.0575703
FUN_Halomitra_clavator	NO	0.705251	0.646264	356811	0.0711662
FUN_Halomitra_pileus	NO	1.10822	0.883355	2.61502e+06	0.0602449
FUN_Heliofungia_actiniformis	NO	3.13049	4.08646	2.34931e+06	0.0646792
FUN_Heliofungia_fralinae	NO	3.13049	4.08646	893280	0.0698664
FUN_Herpolitha_limax	NO	3.35084	5.00945	3.35753e+06	0.0545839
FUN_Lithophyllon_concinna	NO	1.36856	1.68801	3.29572e+06	0.0575075
FUN_Lithophyllon_puishani	YES	2.41059	2.40457	103628	0.0159957
FUN_Lithophyllon_ranjithi	YES	1.80507	1.75699	68033.8	0.114926
FUN_Lithophyllon_repanda	NO	1.04574	1.42197	3.25999e+06	0.0563285
FUN_Lithophyllon_scabra	NO	0.854081	0.979393	2.60351e+06	0.0607838
FUN_Lithophyllon_spinifer	NO	1.20901	1.17948	802757	0.0540265
FUN_Lithophyllon_undulatum	NO	3.0663	2.48685	2.20295e+06	0.0740726
FUN_Lobactis_scutaria	NO	3.0663	2.48685	3.31517e+06	0.0576792
FUN_Pleuractis_granulosa	NO	2.27554	2.44839	3.15246e+06	0.0556024
FUN_Pleuractis_moluccensis	NO	1.28882	1.45697	2.66572e+06	0.0606319
FUN_Pleuractis_paumotensis	NO	1.31703	1.46507	3.11534e+06	0.0583575
FUN_Pleuractis_seychellensis	YES	2.43998	2.47931	227311	0.00995836
FUN_Pleuractis_taiwanensis	YES	6.9779	3.38119	336608	0.068877
FUN_Podabacia_crustacea	NO	4.16372	2.01861	3.24458e+06	0.0558314
FUN_Podabacia_motuporensis	NO	0.792967	0.704544	2.61755e+06	0.0582501
FUN_Podabacia_sinai	NO	0.500173	0.441371	126378	0.0220451
FUN_Polyphyllia_novaehiberniae	YES	0.837277	0.601164	360930	0.0537688
FUN_Polyphyllia_talpina	NO	0.778338	0.739647	3.04042e+06	0.0586521
FUN_Sandalolitha_dentata	NO	0.473145	0.394808	2.51746e+06	0.0644271
FUN_Sandalolitha_robusta	NO	0.873314	0.689216	2.68906e+06	0.0583455
FUN_Zoopilus_echinatus	NO	4.3572	7.97298	1.64573e+06	0.0576095
MEA_Ctenella_chagius	NO	1.66554	2.22424	38173.6	0.0211659
MEA_Dendrogyra_cylindrus	NO	1.66718	2.56568	555431	0.0677996
MEA_Dichocoenia_stellaris	YES	1.48163	2.81628	555431	0.0677996
MEA_Dichocoenia_stokesi	NO	1.17496	1.4896	556413	0.0679254
MEA_Eusmilia_fastigiata	NO	1.0917	1.33922	556413	0.0679254
MEA_Gyrosmilia_interrupta	YES	0.956155	1.14936	338720	0.0193544
MEA_Meandrina_braziliensis	NO	1.3883	2.01065	235069	0.140103
MEA_Meandrina_danae	YES	2.31864	4.15761	555431	0.0677996
MEA_Meandrina_meandrites	NO	1.40387	2.12879	556413	0.0679254
MER_Boninastrea_boninensis	YES	1.71728	2.49929	735189	0.0639694
MER_Hydnophora_bonsai	YES	2.71202	4.73809	369440	0.0403521
MER_Hydnophora_exesa	NO	1.82794	2.97678	3.64045e+06	0.0536274
MER_Hydnophora_grandis	NO	2.66517	3.59095	2.17279e+06	0.0687909
MER_Hydnophora_microconos	NO	4.34433	7.42859	3.57075e+06	0.0517276
MER_Hydnophora_pilosa	NO	1.28911	1.36725	2.27515e+06	0.0739912
MER_Hydnophora_rigida	NO	1.9428	2.39496	3.09057e+06	0.0610766
MER_Merulina_ampliata	NO	1.52821	1.97324	3.31933e+06	0.0580358
MER_Merulina_scabricula	NO	1.77837	2.66381	3.09516e+06	0.0613459
MER_Merulina_scheeri	YES	1.64576	1.84483	126378	0.0220451
MER_Paraclavarina_triangularis	YES	1.79523	1.95408	1.82914e+06	0.0826649
MER_Scapophyllia_cylindrica	NO	2.23826	2.99362	2.87291e+06	0.06155
MUS_Acanthastrea_bowerbanki	YES	1.61916	2.00614	2.63014e+06	0.0640565
MUS_Acanthastrea_brevis	YES	1.24378	1.23578	2.31273e+06	0.0517017
MUS_Acanthastrea_echinata	NO	1.61767	1.9025	3.59578e+06	0.0541042
MUS_Acanthastrea_faviaformis	YES	1.43477	1.60973	1.60808e+06	0.0555245
MUS_Acanthastrea_hemprichii	YES	4.25844	5.39423	2.94494e+06	0.057766
MUS_Acanthastrea_hillae	NO	4.68155	9.34801	3.18698e+06	0.0589715
MUS_Acanthastrea_ishigakiensis	YES	1.19372	1.60812	2.03204e+06	0.0544714
MUS_Acanthastrea_lordhowensis	YES	1.47993	2.71243	2.73625e+06	0.0676575
MUS_Acanthastrea_maxima	YES	2.03056	3.38424	252250	0.00176773
MUS_Acanthastrea_regularis	YES	2.62394	3.95796	1.7261e+06	0.084826
MUS_Acanthastrea_rotundoflora	NO	2.76305	5.67501	2.68705e+06	0.0626667
MUS_Acanthastrea_subechinata	YES	2.46132	3.21661	1.88499e+06	0.0485742
MUS_Australomussa_rowleyensis	YES	1.58362	2.07343	2.32137e+06	0.0482479
MUS_Blastomussa_merleti	YES	1.56693	1.74937	3.31381e+06	0.0543716
MUS_Blastomussa_wellsi	NO	1.60293	1.93559	2.81512e+06	0.0655455
MUS_Cynarina_lacrymalis	NO	2.07789	3.62682	3.2353e+06	0.0589272
MUS_Indophyllia_macassarensis	YES	2.1007	2.85215	118660	0.079003
MUS_Isophyllastrea_rigida	YES	1.88564	2.10479	556413	0.0679254
MUS_Isophyllia_sinuosa	NO	2.33315	3.68666	556413	0.0679254
MUS_Lobophyllia_corymbosa	NO	2.40186	2.65126	3.32614e+06	0.0579589
MUS_Lobophyllia_dentatus	YES	1.93553	2.60888	1.99085e+06	0.0722316
MUS_Lobophyllia_diminuta	YES	1.71587	2.67975	2.18472e+06	0.0644507
MUS_Lobophyllia_flabelliformis	YES	1.03678	1.26977	2.02004e+06	0.0765848
MUS_Lobophyllia_hataii	YES	1.66733	2.75659	3.1765e+06	0.0598058
MUS_Lobophyllia_hemprichii	NO	3.18053	3.63948	3.34427e+06	0.0579929
MUS_Lobophyllia_pachysepta	NO	2.2042	2.60451	2.75611e+06	0.0638022
MUS_Lobophyllia_robusta	YES	2.00576	3.61299	2.83916e+06	0.0597842
MUS_Lobophyllia_serratus	YES	1.71854	2.32304	1.41844e+06	0.0601995
MUS_Micromussa_amakusensis	NO	1.71365	1.99061	2.57543e+06	0.062526
MUS_Micromussa_diminuta	YES	2.19141	3.78786	1.57988e+06	0.0539977
MUS_Micromussa_minuta	YES	1.71637	2.63719	1.63966e+06	0.054592
MUS_Mussa_angulosa	NO	1.62553	1.9613	555431	0.0677996
MUS_Mussismilia_braziliensis	NO	1.79681	2.18871	235069	0.140103
MUS_Mussismilia_harttii	NO	1.98381	2.34956	235069	0.140103
MUS_Mussismilia_hispida	NO	2.85196	5.38804	235069	0.140103
MUS_Mycetophyllia_aliciae	NO	1.68527	2.04393	555431	0.0677996
MUS_Mycetophyllia_danaana	NO	2.21431	4.45288	555431	0.0677996
MUS_Mycetophyllia_ferox	YES	2.05828	2.48134	555431	0.0677996
MUS_Mycetophyllia_lamarckiana	NO	2.07253	2.3117	555431	0.0677996
MUS_Mycetophyllia_reesi	YES	1.96234	2.0649	555431	0.0677996
MUS_Scolymia_australis	YES	2.29635	2.69358	1.84746e+06	0.0919882
MUS_Scolymia_cubensis	NO	1.79861	2.11793	791482	0.0893622
MUS_Scolymia_lacera	YES	2.36131	3.79244	555431	0.0677996
MUS_Scolymia_vitiensis	NO	2.02569	2.51459	2.67161e+06	0.0595428
MUS_Scolymia_wellsi	YES	2.2501	2.82477	556413	0.0679254
MUS_Symphyllia_agaricia	NO	2.1362	2.59022	3.40646e+06	0.0562622
MUS_Symphyllia_erythraea	YES	1.81649	2.09744	307744	0.0144179
MUS_Symphyllia_hassi	YES	2.15695	2.81168	2.08557e+06	0.0708369
MUS_Symphyllia_radians	NO	3.47569	4.53713	3.32311e+06	0.0569327
MUS_Symphyllia_recta	NO	2.99056	2.82407	3.20175e+06	0.0587292
MUS_Symphyllia_valenciennesii	NO	1.68026	1.99933	3.30528e+06	0.0586335
MUS_Symphyllia_wilsoni	YES	1.7361	1.93378	241515	0.0546518
OCU_Galaxea_acrhelia	YES	2.38344	2.3587	999466	0.0939172
OCU_Galaxea_astreata	NO	2.70874	2.98991	3.3639e+06	0.0575253
OCU_Galaxea_cryptoramosa	YES	2.43736	2.94922	1.36606e+06	0.0625072
OCU_Galaxea_fascicularis	NO	3.14796	3.25374	3.53818e+06	0.054502
OCU_Galaxea_horrescens	NO	2.6413	3.2012	2.30736e+06	0.0733369
OCU_Galaxea_longisepta	YES	2.12155	1.77446	2.16519e+06	0.0704479
OCU_Galaxea_paucisepta	YES	1.93412	2.46851	1.51201e+06	0.0571339
OCU_Oculina_diffusa	NO	1.79017	1.95987	556413	0.0679254
OCU_Oculina_robusta	NO	2.13203	2.08097	176646	0.102651
OCU_Oculina_tenella	YES	2.33026	2.67118	135477	0.0314087
OCU_Oculina_valenciennesi	YES	2.99087	3.07494	173221	0.0978347
OCU_Oculina_varicosa	NO	2.31925	2.5239	598763	0.0635533
OCU_Schizoculina_africana	YES	1.88936	2.54492	176522	0.0254115
OCU_Schizoculina_fissipara	YES	2.00478	2.96371	176522	0.0254115
OCU_Simplastrea_vesicularis	YES	1.34687	1.88054	1.42803e+06	0.061841
PEC_Echinomorpha_nishihirai	YES	1.34183	2.25175	1.75213e+06	0.0878353
PEC_Echinophyllia_aspera	NO	3.42838	3.98625	3.59424e+06	0.0543067
PEC_Echinophyllia_costata	YES	1.66605	1.57328	1.44621e+06	0.0611253
PEC_Echinophyllia_echinata	YES	1.57485	3.48014	2.8726e+06	0.0633966
PEC_Echinophyllia_echinoporoides	NO	1.57044	2.26227	2.24897e+06	0.0736783
PEC_Echinophyllia_orpheensis	NO	1.71455	2.51276	3015016	0.0597367
PEC_Echinophyllia_patula	YES	1.94674	4.93813	2.11857e+06	0.0509789
PEC_Echinophyllia_pectinata	YES	1.23272	1.06891	1.33259e+06	0.0631988
PEC_Mycedium_elephantotus	NO	1.97018	5.08111	3.34039e+06	0.0576887
PEC_Mycedium_mancaoi	YES	1.61739	2.09536	2.09118e+06	0.0731933
PEC_Mycedium_robokaki	NO	1.77913	2.82079	1.47842e+06	0.0614905
PEC_Mycedium_spina	YES	1.64771	3.12435	63265.7	0.0270766
PEC_Mycedium_steeni	YES	1.22175	2.28652	1.30162e+06	0.0646336
PEC_Mycedium_umbra	YES	1.60166	2.54467	265164	0.0218308
PEC_Oxypora_convoluta	YES	1.37976	1.8195	126378	0.0220451
PEC_Oxypora_crassispinosa	YES	1.77783	2.84334	2.20517e+06	0.0633335
PEC_Oxypora_egyptensis	YES	1.64549	2.07379	126378	0.0220451
PEC_Oxypora_glabra	YES	1.21639	1.35278	2.6564e+06	0.0652596
PEC_Oxypora_lacera	NO	3.27878	6.90182	3.45881e+06	0.0554234
PEC_Pectinia_africanus	YES	54.0006	10.482	225018	0.0186356
PEC_Pectinia_alcicornis	NO	14.8249	4.35705	2.413e+06	0.0654201
PEC_Pectinia_ayleni	NO	4.72424	3.32976	1.95622e+06	0.0515104
PEC_Pectinia_crassa	YES	2.07731	1.94714	63265.7	0.0270766
PEC_Pectinia_elongata	YES	1.57411	1.54595	1.6143e+06	0.05837
PEC_Pectinia_lactuca	NO	1.93903	2.34524	3.09561e+06	0.0601776
PEC_Pectinia_maxima	YES	1.98008	2.27035	1.33259e+06	0.0631988
PEC_Pectinia_paeonia	NO	1.15815	1.41232	2.90847e+06	0.0638177
PEC_Pectinia_pygmaeus	YES	2.31622	3.05751	348014	0.0712306
PEC_Pectinia_teres	YES	2.6342	2.75601	1.77715e+06	0.0599745
POC_Pocillopora_ankeli	YES	2.6342	2.75601	1.64465e+06	0.0528348
POC_Pocillopora_capitata	YES	2.53152	3.39629	241439	0.0690617
POC_Pocillopora_damicornis	NO	2.53152	3.39629	3.68702e+06	0.0562968
POC_Pocillopora_danae	YES	5.9477	6.92506	1.85581e+06	0.079966
POC_Pocillopora_effusus	YES	1.91393	2.69387	55499.5	0.0102271
POC_Pocillopora_elegans	YES	5.36663	6.69613	1.57396e+06	0.0588938
POC_Pocillopora_eydouxi	NO	3.55427	4.49351	3.47941e+06	0.0595067
POC_Pocillopora_fungiformis	YES	3.55427	4.49351	92573.9	0.00744929
POC_Pocillopora_indiania	YES	1.69807	1.29175	192201	0.0144823
POC_Pocillopora_inflata	YES	1.69807	1.29175	75175.4	0.0575293
POC_Pocillopora_kelleheri	YES	2.53916	2.56272	1.31938e+06	0.0868095
POC_Pocillopora_ligulata	YES	2.53916	2.56272	113949	0.132051
POC_Pocillopora_meandrina	NO	8.62502	5.04056	2.99979e+06	0.0625313
POC_Pocillopora_molokensis	YES	4.02285	2.98873	1935.47	0.396064
POC_Pocillopora_setichelli	YES	1.81773	1.67382	278976	0.169917
POC_Pocillopora_verrucosa	NO	0.725528	0.930646	3.667e+06	0.0562786
POC_Pocillopora_woodjonesi	YES	0.725528	0.930646	2.85028e+06	0.0608303
POC_Pocillopora_zelli	YES	3.55666	3.40991	360643	0.0564715
POC_Seriatopora_aculeata	YES	1.76498	1.93389	1.10622e+06	0.0894661
POC_Seriatopora_caliendrum	NO	1.63665	1.81294	3.38637e+06	0.0538033
POC_Seriatopora_dendritica	YES	1.81964	2.37901	1.46229e+06	0.0608741
POC_Seriatopora_guttatus	YES	1.52139	1.59236	2.08252e+06	0.0468905
POC_Seriatopora_hystrix	NO	1.51178	1.54997	3.23601e+06	0.0562872
POC_Seriatopora_stellata	YES	1.67019	2.156	1.84611e+06	0.0578649
POC_Stylophora_danae	YES	1.54471	1.41594	151956	0.018748
POC_Stylophora_kuehlmanni	YES	1.50586	1.40815	151956	0.018748
POC_Stylophora_madagascarensis	YES	1.71858	1.96458	92573.9	0.00744929
POC_Stylophora_mamillata	YES	1.72625	1.87811	151956	0.018748
POC_Stylophora_pistillata	NO	1.71481	2.12734	3.47955e+06	0.0554879
POC_Stylophora_subseriata	YES	1.71764	2.13068	2.18609e+06	0.0466263
POC_Stylophora_wellsi	YES	1.39817	1.69383	200615	0.0168883
POR_Alveopora_allingi	YES	1.58284	1.83107	3.24193e+06	0.0566249
POR_Alveopora_catalai	YES	1.73854	2.70153	2.89133e+06	0.0599846
POR_Alveopora_daedalea	NO	1.69816	2.13572	1.76405e+06	0.0540898
POR_Alveopora_excelsa	YES	1.64438	1.91578	1.79373e+06	0.0558945
POR_Alveopora_fenestrata	YES	1.41705	1.66689	2.73661e+06	0.0649013
POR_Alveopora_gigas	YES	1.40084	1.59902	1.17658e+06	0.0944834
POR_Alveopora_japonica	YES	1.811	2.38493	24553.5	0.385156
POR_Alveopora_marionensis	YES	1.75662	2.06033	2225881	0.0697472
POR_Alveopora_minuta	YES	2.00289	2.60642	1.39703e+06	0.0611858
POR_Alveopora_ocellata	YES	1.52112	1.63908	237176	0.0276453
POR_Alveopora_spongiosa	YES	1.85113	2.03792	3.2798e+06	0.059087
POR_Alveopora_tizardi	YES	1.92401	2.02808	3.21636e+06	0.0532111
POR_Alveopora_verrilliana	YES	1.7732	2.21543	2.80863e+06	0.0622435
POR_Alveopora_viridis	YES	1.47039	1.54615	283263	0.0136491
POR_Goniopora_albiconus	YES	1.63042	1.82106	1.56486e+06	0.0557944
POR_Goniopora_burgosi	YES	1.67561	2.27219	1.7525e+06	0.0515638
POR_Goniopora_cellulosa	YES	1.79197	2.46138	70736.2	0.159445
POR_Goniopora_ciliatus	YES	2.00587	2.4576	151956	0.018748
POR_Goniopora_columna	NO	1.94809	2.04266	3.59606e+06	0.0534888
POR_Goniopora_djiboutiensis	YES	2.26948	2.52679	3.51575e+06	0.0551338
POR_Goniopora_eclipsensis	YES	2.26977	2.62263	2.17142e+06	0.076098
POR_Goniopora_fruticosa	YES	1.78939	1.9841	2.38542e+06	0.0659028
POR_Goniopora_lobata	YES	1.81342	2.19903	3.44023e+06	0.0560827
POR_Goniopora_minor	YES	1.62064	1.76565	3.31456e+06	0.055214
POR_Goniopora_norfolkensis	YES	1.30378	1.61824	2.6397e+06	0.0650173
POR_Goniopora_palmensis	YES	1.90025	2.69846	2.1099e+06	0.0708889
POR_Goniopora_pandoraensis	YES	1.63068	1.81945	2.61804e+06	0.064326
POR_Goniopora_pearsoni	YES	1.70789	1.69465	126378	0.0220451
POR_Goniopora_pendulus	YES	1.55012	1.66951	2.09449e+06	0.0819782
POR_Goniopora_planulata	YES	1.51695	1.7005	2.21331e+06	0.0438907
POR_Goniopora_polyformis	YES	1.40328	1.42415	1.85263e+06	0.054556
POR_Goniopora_savignyi	YES	2.018	2.95394	126378	0.0220451
POR_Goniopora_somaliensis	YES	1.45747	1.34119	3.47833e+06	0.0554396
POR_Goniopora_stokesi	NO	1.5601	1.59041	3.36055e+06	0.0571284
POR_Goniopora_stutchburyi	YES	1.83636	2.13876	2.94616e+06	0.063163
POR_Goniopora_sultani	YES	1.89976	2.1431	126378	0.0220451
POR_Goniopora_tenella	YES	1.65512	1.94383	1.70341e+06	0.0540539
POR_Goniopora_tenuidens	YES	1.51877	1.66645	3.45939e+06	0.0527061
POR_Machadoporites_tantillus	YES	1.73751	2.34189	21816.2	0.00799728
POR_Porites_annae	NO	1.42519	1.74034	2.86821e+06	0.0612045
POR_Porites_aranetai	YES	1.67607	2.02484	2.00514e+06	0.0534422
POR_Porites_arnaudi	YES	2.00912	2.4693	109499	0.029814
POR_Porites_astreoides	NO	1.71619	2.06995	968003	0.0777004
POR_Porites_attenuata	YES	1.62852	1.7338	1.63797e+06	0.0574104
POR_Porites_australiensis	YES	1.58858	1.97555	3.07564e+06	0.058134
POR_Porites_baueri	YES	1.79461	2.25066	12684	0.0092684
POR_Porites_bernardi	YES	1.69884	2.25381	14069.5	0.619125
POR_Porites_branneri	NO	1.5642	1.90888	430048	0.113101
POR_Porites_brighami	YES	1.45254	1.74542	11281	0.772166
POR_Porites_cocosensis	YES	1.53813	1.80023	1.39469e+06	0.0612263
POR_Porites_colonensis	NO	1.63445	1.98909	65660.1	0.0949567
POR_Porites_columnaris	YES	1.51953	1.6746	151956	0.018748
POR_Porites_compressa	NO	1.37837	1.4823	11281	0.772166
POR_Porites_cumulatus	YES	1.84256	2.17972	1.81212e+06	0.0498366
POR_Porites_cylindrica	NO	1.69434	2.4283	3.17611e+06	0.0599159
POR_Porites_decasepta	YES	1.68085	1.91245	21816.2	0.00799728
POR_Porites_deformis	YES	1.84781	2.28409	1.80249e+06	0.0803008
POR_Porites_densa	YES	1.71677	1.88799	2.2324e+06	0.0672288
POR_Porites_desilveri	YES	1.68272	1.93699	59749.5	0.00355066
POR_Porites_divaricata	NO	1.75915	2.3694	555431	0.0677996
POR_Porites_duerdeni	NO	1.84593	2.56739	11281	0.772166
POR_Porites_echinulata	YES	1.72931	1.90767	285327	0.0157999
POR_Porites_ericacea	YES	1.68122	1.61063	21317.9	0.00818419
POR_Porites_eridani	YES	1.47576	1.64267	1.77388e+06	0.0509574
POR_Porites_evermanni	NO	1.58766	1.59856	2.64505e+06	0.0547961
POR_Porites_excavata	YES	1.87466	1.91047	21317.9	0.00818419
POR_Porites_flavus	YES	2.00224	2.22461	98884.9	0.0368311
POR_Porites_furcata	NO	2.17323	2.32899	555431	0.0677996
POR_Porites_harrisoni	YES	2.1983	2.23239	352038	0.00914569
POR_Porites_heronensis	YES	1.98839	2.5594	887679	0.110017
POR_Porites_horizontalata	YES	1.51316	1.67442	1.64317e+06	0.0551182
POR_Porites_latistella	YES	1.43883	1.89899	1.86359e+06	0.0522277
POR_Porites_lichen	NO	1.87569	2.59324	3.20411e+06	0.0622268
POR_Porites_lobata	NO	1.66115	1.85746	3.66192e+06	0.0565375
POR_Porites_lutea	NO	1.80999	1.96541	3.71044e+06	0.0550784
POR_Porites_mayeri	YES	1.79594	2.11409	2.58893e+06	0.0608599
POR_Porites_monticulosa	YES	1.2905	1.53644	2.63323e+06	0.0645719
POR_Porites_murrayensis	YES	1.40843	1.81264	3.06125e+06	0.0583224
POR_Porites_myrmidonensis	YES	1.72851	1.82565	364198	0.162445
POR_Porites_napopora	YES	1.47885	1.45681	1.7805e+06	0.0511381
POR_Porites_negrosensis	YES	1.40303	1.50346	1.44986e+06	0.0592965
POR_Porites_nigrescens	YES	1.4088	1.46682	3.24057e+06	0.056439
POR_Porites_nodifera	YES	1.78343	2.27473	393180	0.0088493
POR_Porites_okinawensis	NO	1.60619	1.84436	58823.5	0.178408
POR_Porites_ornata	YES	1.5305	1.91794	1.36606e+06	0.0625072
POR_Porites_panamensis	NO	1.55872	1.81495	119865	0.0438327
POR_Porites_porites	NO	1.81085	1.98416	732934	0.0576862
POR_Porites_profundus	YES	2.02438	2.17545	475881	0.0386204
POR_Porites_pukoensis	YES	1.61014	1.76355	1690.66	0.45222
POR_Porites_rugosa	YES	1.51246	1.68059	1.44108e+06	0.0595214
POR_Porites_rus	NO	1.65149	2.28974	3.30906e+06	0.0586364
POR_Porites_sillimaniana	YES	1.48896	1.70104	2.10859e+06	0.0507542
POR_Porites_solida	NO	1.62609	1.93943	3.58106e+06	0.0540155
POR_Porites_somaliensis	YES	1.62547	1.79752	178849	0.0299898
POR_Porites_stephensoni	YES	1.79991	2.17454	2.95588e+06	0.059352
POR_Porites_studeri	YES	2.18128	2.4313	14069.5	0.619125
POR_Porites_sverdrupi	YES	2.35432	3.09075	40064.9	0.0267583
POR_Porites_tuberculosa	YES	1.64912	1.89203	1.51161e+06	0.0593255
POR_Porites_vaughani	YES	1.91691	2.34571	2.84985e+06	0.0608385
POR_Poritipora_paliformis	YES	2.0716	2.23281	259990	0.0129662
POR_Stylaraea_punctata	YES	1.96102	2.35772	1.90913e+06	0.076043
SID_Anomastraea_irregularis	NO	2.66756	3.87359	599983	0.00936995
SID_Coscinaraea_columna	NO	1.76918	1.55386	3.54347e+06	0.0551872
SID_Coscinaraea_crassa	YES	1.61976	1.90851	2.20009e+06	0.0724052
SID_Coscinaraea_exesa	YES	1.50276	1.67995	2.6974e+06	0.0648764
SID_Coscinaraea_hahazimaensis	YES	1.67147	2.22345	27999.1	0.362747
SID_Coscinaraea_marshae	YES	1.41131	2.10104	54566.8	0.231205
SID_Coscinaraea_mcneilli	YES	1.44487	1.69065	114013	0.239258
SID_Coscinaraea_monile	YES	1.32904	1.61939	2.7258e+06	0.0403496
SID_Coscinaraea_wellsi	NO	1.47076	1.54942	2.7728e+06	0.0653919
SID_Craterastrea_levis	YES	1.79731	2.0456	71697.3	0.0378876
SID_Horastrea_indica	NO	2.02781	2.24578	118856	0.0177388
SID_Psammocora_albopicta	NO	2.00392	2.24174	280831	0.133045
SID_Psammocora_contigua	NO	1.88993	2.41594	3.64006e+06	0.0533728
SID_Psammocora_decussata	YES	1.62786	1.91845	34215.1	0.0303278
SID_Psammocora_digitata	NO	1.40637	1.4052	3.09942e+06	0.0573165
SID_Psammocora_explanulata	NO	1.80738	3.16458	2.81679e+06	0.0649078
SID_Psammocora_haimeana	NO	1.60924	1.7787	3.60765e+06	0.0516681
SID_Psammocora_interstinctus	YES	1.59798	1.86872	21317.9	0.00818419
SID_Psammocora_nierstraszi	NO	1.61948	1.9059	3.22373e+06	0.0613695
SID_Psammocora_obtusangula	YES	1.91182	1.95137	2.3466e+06	0.0678819
SID_Psammocora_profundacella	NO	1.30299	1.23953	3544362	0.0543877
SID_Psammocora_ramosa	YES	1.40186	1.90728	21317.9	0.00818419
SID_Psammocora_stellata	YES	1.50148	1.67027	842726	0.0663933
SID_Psammocora_superficialis	YES	1.72881	1.49694	3.58832e+06	0.0579193
SID_Psammocora_vaughani	YES	1.65511	1.78791	235053	0.0675185
SID_Psammocora_verrilli	YES	1.51515	1.77177	1935.47	0.396064
SID_Pseudosiderastrea_tayami	NO	1.49746	1.85636	3.47942e+06	0.0512367
SID_Siderastrea_glynni	NO	1.5456	1.88641	19956.2	0.0833805
SID_Siderastrea_radians	NO	1.69793	1.85509	775285	0.0548689
SID_Siderastrea_savignyana	NO	1.68618	2.07636	2.13601e+06	0.0451985
SID_Siderastrea_siderea	NO	1.86424	2.41037	556413	0.0679254
SID_Siderastrea_stellata	NO	1.72794	2.40981	235069	0.140103
TRC_Trachyphyllia_geoffroyi	NO	2.94481	3.27054	3.19684e+06	0.0587612
